# Supplementary material for: Gene Expression Profiling Indicated Diverse Functions and Characteristics of Core Genes in Pea Aphid
Source: Insects. 2020 Mar 15;11(3):186. doi: 10.3390/insects11030186 (PMC7142545; doi:10.3390/insects11030186)
Supplement: Supplementary file 1 [file insects-11-00186-s001.zip › Supplementary_materials/Table S1-15Mar2020.xlsx]

## Sheet: Sheet1
Table S1. The primers designed for quantitative real-time PCR
Gene ID	Forward primers(5'→3')	Reverse primers(5'→3')
β-actin	GCCGTCTTCCCCTCCATC	GCGACACGAAGTTCATTGTAGAA
ACYPI006335	CGTGGCCGATTGGTCAGATA	CCAGCTGCCAAAGGTTTTCC
ACYPI25533	GTCTAACATACCCGCCCGAG	AGGACCACGGTCAACAAAGG
ACYPI066776	GTTTTACGCCCGGCAAACTT	CACGCATTATTGCCGACTGG
ACYPI008337	GGCTCGTACATAGGGCTA	ATTGTTTCTTCGGATTGG
ACYPI005206	ATTTTCCACTAAAAGCTG	TAATCAATAAGGCCATCC
ACYPI001546	GACCCAAACATACTCAGC	CGTCCAACTTCAATAACA
ACYPI005218	TAACGACAAGGGCAAAAC	ACCATCACCTGAGAAATG
ACYPI009581	TTGTTTCGACCCTATTCT	TGCTACCACTTGCTTCTT
ACYPI007540	TAGAGCAGATATGTGGGC	ATTATTAGAGAGGGGAAA
ACYPI002426	TTCCTCAACAGAGACCCA	TTTTACCTTCCCAATACA
ACYPI007076	GCTGGAGTTTTGTTGCGA	CGTGGACGACTGGTTTTT
