# Supplementary material for: Gene Expression Profiling Indicated Diverse Functions and Characteristics of Core Genes in Pea Aphid
Source: Insects. 2020 Mar 15;11(3):186. doi: 10.3390/insects11030186 (PMC7142545; doi:10.3390/insects11030186)
Supplement: Supplementary file 1 [file insects-11-00186-s001.zip › Supplementary_materials/Table S2--15Mar2020.xls]

## Sheet: TableS1
Table S2. Gene expression and tau values of type-specifically expressed genes.
ID	SW_WB01_F1_WF	SW_WB02_F1_UWF	SW_WB05_F1_SF	SW_WB06_I18_WF	SW_WB07_I18_UWF	SW_WB11_BK11_WF	SW_WB12_BK11_UWF	SW_WB15_F1_WM	SW_WB16_F1_UWM	SW_WB17_I18_WM	SW_WB18_I18_UWM	SW_WB19_I18_SF	SW_WB20_BK11_WM	SW_WB21_BK11_UWM	SW_WB22_BK11_SF	tag	std	tau
ACYPI003322	20.2866	12.8282	33.4468	22.1145	12.8799	15.9986	12.3419	9.04661	8.43333	8.09734	14.6439	36.6953	8.44161	9.3877	33.9505	SF	1.74835	0.878936
ACYPI001215	13.8072	15.8587	1.40215	21.699	17.6811	4.84918	15.0203	2.02423	1.33328	1.08055	0.746505	0.259384	1.76365	1.32609	0.472375	UWF	1.36039	0.988656
ACYPI007649	21.4323	16.1403	7.47771	18.1167	17.8684	18.9478	20.6048	6.48857	5.30989	7.23971	3.76691	2.33295	6.58376	5.52734	2.69091	WF	1.72514	0.813945
ACYPI009230	12.2986	6.12922	21.4951	11.7007	5.75558	10.8424	7.95254	3.4964	2.75915	3.49613	7.73144	21.3528	3.29429	3.13645	24.5063	SF	1.78102	0.958285
ACYPI005041	9.12295	3.60802	20.8633	8.58847	3.84158	6.13486	3.81198	5.95026	5.46795	6.39964	9.93072	24.3842	5.57696	7.34775	24.1448	SF	1.96733	0.976983
ACYPI008953	4.82944	1.85405	13.7601	5.41246	1.56673	2.69569	1.59933	2.95261	5.04734	4.20399	10.8857	15.7334	2.64595	3.91914	15.3099	SF	1.03884	0.984326
ACYPI080835	0.247679	7.74087e-08	16.8431	4.12751e-08	3.55852e-08	6.80873	3.56834e-07	5.89436e-07	3.47345e-07	3.46228e-07	3.619	20.2203	5.04893e-08	5.86502e-08	17.085	SF	1.88388	1.20071
ACYPI002656	12.3733	4.84971	20.8309	8.01214	4.32981	12.5793	5.79048	3.81798	4.31905	3.48039	7.15116	17.5496	3.7371	2.83615	18.9551	SF	1.64626	0.930493
ACYPI35323	4.02543	0.702846	14.3781	2.47192	0.466582	6.45214	0.838434	1.2598	1.81628	1.25732	5.69085	16.0322	0.578761	0.975652	17.2312	SF	1.43259	1.11075
ACYPI005218	9.67112	2.22839	27.9377	6.37044	2.12022	7.35347	2.3583	3.51197	4.88842	4.49592	9.60038	28.4248	3.19849	3.98802	25.8444	SF	1.37099	1.06819
ACYPI22237	0.488795	0.793797	7.06176	0.34401	0.401679	0.841304	0.93977	14.7932	18.0171	9.79313	19.6308	6.00664	24.7914	15.8726	9.24467	UWM	1.88534	0.897331
ACYPI009276	12.5838	12.2056	24.3346	10.4877	8.73099	12.9111	12.3496	4.0107	3.70612	5.07226	7.71266	20.7901	3.44205	3.92789	23.9519	SF	1.94538	0.898432
ACYPI009296	0.194347	4.67451	7.68459	8.51369	6.18645	10.2501	7.31895	16.7676	19.471	18.0812	11.8321	3.21519e-07	20.057	19.6636	0.0920444	WM	1.65577	0.813428
ACYPI008620	6.09936	2.03673	29.9531	6.70767	2.06414	3.23055	1.69303	3.29192	3.32078	3.14439	8.89559	32.8306	2.80304	2.5783	29.9449	SF	1.6637	1.12634
ACYPI005149	7.81784	4.53812	23.3279	7.44242	3.32589	8.15303	4.81156	1.3728	1.64662	1.6804	5.39281	22.4853	0.974247	1.30818	23.0369	SF	0.427964	1.07402
ACYPI006805	4.78137	2.92468	19.8854	5.2877	2.90897	2.91897	2.9636	0.551713	0.532815	0.338556	4.81394	21.0665	0.564744	0.540443	23.1902	SF	1.67465	1.13647
ACYPI000751	3.27609	2.35879	16.8541	4.6901	2.31756	3.16002	2.66054	0.345671	0.419529	0.35025	4.03345	14.5942	0.315852	0.557976	15.752	SF	1.13006	1.12031
ACYPI23776	0.204442	0.0165875	1.49558	0.346929	0.030146	0.384881	0.0800906	9.43494	9.38435	13.7808	10.3158	6.18827	7.31165	11.9659	3.37106	UWM	1.30734	0.913319
ACYPI000466	14.7902	5.56796	27.6695	15.5315	6.51419	7.94576	5.246	9.15801	11.5393	8.53419	14.9115	27.2988	8.37409	9.36997	27.0769	SF	0.299397	0.892018
ACYPI000264	12.801	4.52042	23.8233	11.2601	4.50152	11.9295	4.64641	6.29608	5.02529	5.018	7.94307	21.8688	4.95517	5.68518	24.9306	SF	1.55031	0.950586
ACYPI000354	3.95905	2.29093	24.6348	5.92703	2.07933	3.24058	2.30284	3.75066	3.76569	4.67861	8.28109	25.4633	3.9851	3.95426	27.258	SF	1.34093	1.09418
ACYPI006488	17.0834	6.48003	29.0331	20.7374	7.68859	11.9203	7.37336	6.80352	6.28993	6.94292	11.3219	25.961	6.28797	6.62892	28.8112	SF	1.71322	0.905278
ACYPI003904	2.17834	3.02724	15.1835	2.81115	2.80794	4.94959	3.3424	1.33561	1.04643	3.52725	6.63769	14.8832	1.66719	1.28228	15.886	SF	0.514667	1.06169
ACYPI001356	4.97288	4.55431	26.4657	6.31657	4.43771	4.96627	5.19225	0.56827	0.521771	1.1939	7.64946	27.2594	0.75888	0.79594	28.4264	SF	0.986255	1.12241
ACYPI000593	10.9871	20.3187	2.57806	6.68265	16.5916	18.8859	18.2129	3.26405	3.77543	7.26658	7.15717	3.11293	10.4896	8.84726	3.86686	UWF	1.86879	0.855821
ACYPI086814	0.310316	0	0.630277	0.340101	0.0757871	0.0947085	0.073032	13.4212	9.79409	10.1094	8.95047	1.54116	11.9003	12.4384	0.83355	WM	1.65773	1.00246
ACYPI008433	9.05664	8.25857	18.9672	10.8544	8.38592	7.18413	9.13628	1.32793	1.95135	1.12206	10.3363	16.3642	1.55446	1.98303	19.2792	SF	1.60053	0.92428
ACYPI006897	9.17269	5.63463	19.54	12.5937	7.13544	5.80418	5.62931	3.12372	2.97311	3.16191	8.18465	23.3535	3.05353	3.06661	20.4045	SF	1.99945	0.975373
ACYPI068487	0.914433	0.0870831	0.351142	2.19232	0.2357	2.10861	0.203401	15.0387	16.1337	18.0672	12.48	2.82647	15.9391	15.0745	1.79208	WM	1.55517	0.972706
ACYPI001434	7.64792	5.42476	23.9033	10.0354	5.08034	5.32677	4.49831	4.05883	4.70636	4.59902	9.74534	26.9578	5.30179	6.14561	26.9933	SF	1.77385	1.01697
ACYPI003094	37.5111	6.29754	32.7265	25.8316	9.08694	23.471	10.3944	11.8441	8.75785	11.6408	13.4096	34.2663	10.2212	9.05648	34.1859	SF	0.866727	0.811364
ACYPI007241	1.28457	0.739863	27.3035	2.16068	0.861913	1.71699	1.22437	0.0812236	0.0862942	0.0918109	6.62224	27.5261	0.367897	0.325419	26.6935	SF	0.431059	1.20227
ACYPI009126	4.74264	5.89742	16.2778	5.47092	4.66972	4.94478	6.15375	2.00888	1.70023	2.13579	5.02688	14.7377	1.68554	2.14725	17.2118	SF	1.24936	1.00852
ACYPI001546	6.3344	2.30973	0.870567	8.08578	4.13353	6.70976	1.93907	66.3065	58.1391	64.7878	31.5138	2.62728	68.5876	53.9424	2.54475	WM	1.9126	1.02571
ACYPI004428	15.3675	6.11421	25.2974	9.65519	3.76986	19.6659	8.56325	6.31011	5.79123	4.96021	7.77018	23.4923	4.65744	5.03384	23.4223	SF	1.06296	0.911902
ACYPI006104	9.47865	2.64814	15.3259	5.81178	2.00481	8.75081	3.16744	3.32158	3.16685	3.07185	8.705	15.0752	2.15381	2.59205	16.3223	SF	0.659662	0.956396
ACYPI006157	4.37809	4.99153	15.2175	8.60087	5.7519	3.23408	5.31331	0.87728	0.709853	0.468446	4.36426	17.9785	1.90297	0.653671	16.9469	SF	1.39512	1.04436
ACYPI001891	15.785	3.80741	15.578	9.37687	3.77393	13.7138	7.19362	2.40621	3.15076	2.59632	4.82291	13.7613	5.325	6.35149	16.1155	SF	1.23366	0.819334
ACYPI004803	16.6037	4.64737	26.9132	15.5194	5.32585	13.1234	6.3593	12.7177	17.868	12.0773	24.8251	28.4746	7.40485	10.2458	28.7799	SF	1.00131	0.81421
ACYPI22139	5.00211	0.966036	49.5717	3.51864	0.951398	3.9847	0.805073	0.0918379	0.193299	0.150357	12.8311	49.0078	0.25458	0.199229	51.8833	SF	1.5237	1.2019
ACYPI005611	20.1487	17.3405	49.5237	19.6645	16.5474	17.6426	16.7521	12.1047	10.2076	12.8505	17.6445	46.6229	10.9879	13.1995	47.3825	SF	1.50424	0.927608
ACYPI009581	15.1089	4.07771	20.6735	9.09812	4.10922	15.429	4.60682	5.32417	5.39236	6.35014	9.36974	22.016	4.33556	5.33969	20.7026	SF	0.76683	0.900818
ACYPI002081	2.76004	1.05409	18.0089	3.94306	1.68968	5.03549	2.2559	3.37536	3.05445	3.6828	4.67105	15.2606	2.86985	3.41202	14.8346	SF	1.72292	1.05353
ACYPI000204	21.3286	9.79726	19.4495	11.7469	9.43299	15.8805	11.3783	3.17605	2.74944	3.13718	6.75946	20.2834	2.98827	3.58616	22.0582	SF	1.33233	0.837477
ACYPI086442	0.00438368	9.24821e-10	0	8.65229e-07	2.90875e-09	7.65673e-10	0	2.13075	11.6077	17.3	11.7943	2.87008e-08	6.04177	10.9154	1.50376e-08	UWM	0.463063	1.0644
ACYPI000250	12.5101	3.69349	41.7411	8.99179	2.32273	16.7845	4.37826	3.81238	3.19359	3.90736	9.95518	44.1266	2.07363	3.57793	43.5957	SF	1.25246	1.10478
ACYPI002565	13.5301	5.14865	40.7738	22.778	6.6309	9.14128	5.76354	12.6647	11.2249	11.3377	15.0753	42.6775	14.8698	10.8052	40.3491	SF	1.24002	0.969367
ACYPI009808	6.11297	11.4445	4.07883	7.22639	6.70734	10.175	7.88407	21.7504	19.4717	23.6275	13.1433	5.7005	22.5582	21.469	6.35338	WM	0.941581	0.809266
ACYPI000745	8.7632	2.54174	2.02268	10.9768	3.46508	3.59611	2.98564	17.0708	15.7294	14.3757	7.99732	2.64533	15.8631	16.9644	2.75911	WM	1.34997	0.824892
ACYPI008927	10.2244	9.67116	21.9685	14.0852	10.8539	12.4834	11.4918	1.16882	1.187	0.950881	5.65806	20.709	0.993821	1.42653	23.1739	SF	1.23255	0.945546
ACYPI001729	8.07542	3.27746	17.2049	8.11874	4.16265	5.35086	3.63163	5.48334	4.57283	4.34405	6.63897	18.4255	4.39195	5.65489	19.7514	SF	1.27361	0.962438
ACYPI006226	14.9008	7.61598	33.6996	16.3286	7.02871	9.94236	7.93633	4.0143	4.19855	4.18642	12.3395	35.6393	4.12473	4.02102	35.8325	SF	1.17962	1.02029
ACYPI067785	10.0799	1.4778	23.3603	4.16295	0.873845	7.5745	1.96841	2.82295	2.66871	2.35292	4.68437	20.8589	1.34682	2.00175	23.3629	SF	1.44494	1.09458
ACYPI010092	8.33278	6.82099	34.9347	7.73097	5.74001	10.1118	9.58045	1.06972	1.2328	1.58096	10.1761	33.725	1.23577	1.44047	37.275	SF	1.80476	1.09648
ACYPI009464	9.52364	4.10353	21.3509	8.88876	4.52344	9.18884	5.53662	4.8768	4.70975	4.22047	7.84036	19.8065	4.586	5.76648	19.4129	SF	1.02436	0.945541
ACYPI004628	7.93553	5.23054	29.525	12.2507	6.30347	5.01799	5.34755	6.89804	6.15232	6.0556	9.84798	28.2542	4.45099	5.36795	27.5071	SF	1.02021	1.01298
ACYPI004001	10.4692	2.48143	22.0241	13.3171	3.30865	5.86909	2.84614	8.47384	9.29751	9.12186	9.51269	19.5032	7.00776	7.96773	20.5553	SF	1.26618	0.888896
ACYPI009513	27.023	13.8244	4.76525	28.5429	20.7704	24.7175	14.662	2.03941	2.85441	2.01019	25.354	14.8758	1.80199	2.18329	22.9667	WF	1.9261	0.851076
ACYPI000844	10.5757	13.5431	4.20451	9.7399	12.1509	7.45638	13.4935	0.602281	0.811776	0.556716	0.794585	1.81044	0.743941	0.707408	8.47626	UWF	0.789858	0.953478
ACYPI081990	6.02764	10.4172	1.45765	11.2887	15.9857	6.95311	14.5672	33.0977	23.1565	34.0594	17.6296	3.61424	31.0108	32.6574	3.21512	WM	1.55852	0.875718
ACYPI006657	3.48895	6.19097	40.6612	3.66536	5.70323	6.80738	5.3815	10.8621	5.14283	7.96184	9.92895	37.1506	7.37013	5.84783	38.0659	SF	1.82107	1.08096
ACYPI009110	10.8974	3.71348	31.9308	9.72116	4.38315	6.29859	4.5073	3.09711	3.05622	2.77065	7.48608	29.8554	2.20276	2.77167	31.8877	SF	1.18599	1.08745
ACYPI008379	10.2986	3.2892	20.7955	9.92253	4.03482	9.04257	3.69354	9.61111	9.06094	8.19973	10.9122	20.7735	7.69105	8.32746	19.4963	SF	0.743824	0.864823
ACYPI007356	13.641	7.60807	39.7275	19.5169	8.9335	15.843	9.12729	4.38249	5.17757	5.26673	16.4254	38.8664	2.70596	3.89818	39.5478	SF	0.454256	1.01188
ACYPI005230	15.4897	9.74047	52.6109	19.1206	12.5528	18.2679	9.76979	18.4055	18.4618	18.0798	25.4959	51.701	19.8217	22.3467	54.2342	SF	1.28323	0.922725
ACYPI001473	6.72382	1.16612	0.162874	7.67938	1.71481	4.29015	0.680249	14.3699	10.3714	10.4084	6.33642	0.475938	11.9912	12.2424	0.583368	WM	1.99403	0.893543
ACYPI006847	15.2227	6.48336	23.4804	13.9256	5.97478	18.0318	8.97423	4.88904	4.58831	6.27839	10.7103	21.1706	4.27834	4.73695	23.5101	SF	1.34222	0.868207
ACYPI003249	14.1664	0.60054	0.135976	9.40682	1.60724	2.90378	0.676548	22.611	22.6218	21.3589	5.0263	0.133602	19.4011	21.6036	0.117886	WM	1.61783	0.938341
ACYPI007317	11.5693	14.7692	0.187939	10.0851	15.5275	10.7184	15.8374	0.325608	0.178079	0.247881	0.156223	0.115944	0.518631	0.0754024	0.133731	UWF	0.549562	1.06406
ACYPI007058	10.7492	4.82278	41.4585	10.3731	4.76974	9.95837	4.83584	4.39243	4.79773	3.99061	14.4547	43.4896	2.93969	4.44883	42.7352	SF	1.02668	1.09232
ACYPI001815	1.80909	1.10597	14.9856	4.92216	2.21207	0.628475	1.23416	1.68625	1.49576	1.60135	1.54387	13.8719	1.7413	1.43926	12.3281	SF	1.33454	1.11998
ACYPI24793	1.35202	0.388171	13.9073	1.22115	0.410921	0.691349	0.549403	1.51604	0.0408064	0.375173	2.35019	14.4588	0.086335	0.146706	12.4261	SF	1.05119	1.19406
ACYPI003388	20.1097	11.5947	38.7791	17.1122	10.9698	21.2491	11.7151	10.8996	10.8755	12.0395	19.2	37.435	9.12571	11.3408	35.0401	SF	1.89395	0.87646
ACYPI007540	5.6573	1.9341	17.3431	4.77085	1.82733	4.3949	1.84179	2.10156	2.1616	1.95044	4.46201	14.9372	1.49715	1.60439	15.1268	SF	1.33768	1.06963
ACYPI006977	13.852	6.03213	21.5215	11.3558	6.38963	8.46066	5.44763	7.81097	6.74834	7.79471	9.23309	17.9447	5.93145	7.01135	19.4058	SF	1.79836	0.842048
ACYPI003816	7.82281	18.7853	26.7221	6.11885	9.22069	15.6172	14.9848	3.59086	2.90052	9.01345	10.7418	26.2198	9.00378	6.10031	26.5306	SF	0.2535	0.891699
ACYPI003903	13.8733	6.56537	14.1023	15.58	0	7.39526	6.02066	0	0	0	15.4215	17.0144	0	0	16.506	SF	1.55545	0.909532
ACYPI002305	17.9831	6.56297	25.8139	13.4081	6.22152	18.1743	8.0772	8.86105	9.35809	11.5668	13.4754	25.1589	9.08008	11.1919	25.8716	SF	0.395874	0.814183
ACYPI006281	9.96044	6.7576	38.754	12.5993	8.8358	7.69551	7.18892	11.1293	6.92579	13.0557	12.0426	35.8598	16.8673	7.47647	37.5461	SF	1.45367	0.981333
ACYPI32124	1.33002	0.184404	13.9601	1.01025	0.341307	1.0005	0.38378	0.297482	0.0841054	0.221702	5.52608	14.8506	0.376994	0.374915	16.7903	SF	1.44715	1.18897
ACYPI000147	0.00513871	0	0.00960734	0.0057071	0.00817122	0	0	32.7333	33.9305	32.0317	19.2763	0.0229654	29.3387	30.8394	1.43646	WM	1.79201	1.02277
ACYPI006849	35.5841	22.7216	71.6114	36.8092	19.9429	30.1938	24.0323	24.5992	26.8698	26.2387	35.4288	68.4203	23.1936	29.7659	69.9475	SF	1.59604	0.850699
ACYPI003912	19.7127	7.81578	25.8071	13.9206	5.86523	23.1449	9.19352	6.79324	5.95942	7.07057	9.74373	22.8767	5.28206	7.16894	22.5838	SF	1.78245	0.823191
ACYPI009616	1.09519	1.30722	1.91566	1.08614	0.95143	1.70078	0.86674	13.3549	14.7533	12.519	6.90982	2.56866	12.1245	13.7326	2.39158	WM	0.628257	0.925782
ACYPI003727	9.44957	14.5154	22.0163	8.53266	9.54738	12.1875	16.8655	5.94648	6.23055	5.33214	8.51727	19.9555	5.72747	6.42196	19.4839	SF	1.34675	0.805477
ACYPI001066	3.52335	1.73881	16.198	4.44068	1.65107	3.83093	1.62156	1.28425	1.98057	1.72215	5.29767	18.5722	1.34367	1.62245	17.7105	SF	1.20187	1.10682
ACYPI007413	3.50325	2.21253	24.3467	5.15758	3.09147	4.70791	3.72224	6.37493	19.9007	4.08441	32.6436	20.9749	2.45513	5.54887	21.6336	SF	1.78717	0.90125
ACYPI080918	0.879201	0.148941	0	0.739681	0.134767	2.49291	0.223453	12.8859	12.4334	10.2958	8.02527	2.11148	13.2181	12.6216	1.28965	WM	1.59994	0.967716
ACYPI004307	15.6181	14.6849	22.5041	11.0068	8.95852	17.4277	12.4406	6.49292	6.46973	7.4708	14.4543	25.1714	5.19672	7.51979	26.3708	SF	1.97924	0.818713
ACYPI001582	9.26106	6.56833	35.7505	9.81646	3.87081	10.4467	7.10666	11.0884	11.985	11.767	13.4563	33.4713	9.98183	11.536	36.8664	SF	1.73045	0.974558
ACYPI002426	10.3463	2.90328	23.1815	10.0085	4.05236	6.68256	3.25934	8.23043	5.77057	6.05321	7.80018	25.5226	4.91313	5.72942	26.212	SF	1.5885	0.99722
ACYPI001739	10.1085	3.60003	21.3288	7.08085	2.83962	10.4751	5.1302	3.73599	4.09292	4.37224	8.43456	18.0939	2.92538	3.86634	17.896	SF	1.92734	0.95925
ACYPI087089	5.16802	1.70892	14.6864	8.94311	2.91371	2.62428	1.87953	6.18783	7.12263	4.93744	7.48216	17.4021	5.49529	5.86882	16.0752	SF	1.35797	0.93684
ACYPI006038	13.0855	5.99151	28.1902	12.5788	6.60362	9.33532	6.8289	4.87205	5.28782	4.95373	10.4639	30.8832	6.29415	6.28787	31.7624	SF	1.86127	0.995191
ACYPI007036	18.9634	7.7106	35.2552	20.7597	7.00211	15.8511	9.10297	15.7811	18.2601	17.3982	22.3582	36.8895	16.8952	19.8483	34.9252	SF	1.05185	0.806526
ACYPI060662	12.8474	2.4404	17.5382	11.8146	3.27711	9.66463	4.51144	5.04731	4.11573	4.83673	6.05174	14.3866	4.04631	4.58493	16.6481	SF	1.62477	0.873049
ACYPI001421	4.19744	1.01368	17.2929	5.64371	1.46315	2.57555	1.0342	3.22913	4.31701	3.47632	5.83759	17.711	3.39373	3.9963	17.2981	SF	0.239903	1.05795
ACYPI062542	0.0530829	0.0713252	0.0190851	0.185021	0.0675159	0.0420837	0.0391386	12.9925	8.82504	11.6499	6.32929	0.177352	10.0941	8.81233	1.33492	WM	1.45051	1.06319
ACYPI005881	28.3989	14.3419	57.0146	24.1026	14.2465	26.1998	16.1176	9.04759	9.47558	7.63561	17.1281	54.3858	8.06538	8.44597	56.375	SF	1.37092	0.977008
ACYPI006602	9.55078	2.57124	19.5309	13.3571	3.67181	6.13113	2.5861	9.84679	9.68424	10.0858	10.8888	21.0531	9.79652	10.1404	20.0796	SF	0.770916	0.844853
ACYPI003949	13.6575	25.3995	17.702	16.1732	23.9829	13.725	23.4071	3.84544	6.22195	4.53647	8.34449	14.3991	5.37646	5.98426	13.1281	UWF	1.02534	0.827226
ACYPI005872	9.62159	8.23282	21.5679	7.13266	5.16198	14.2468	8.22728	3.20748	3.29874	3.61871	6.80265	21.5894	2.48343	3.51115	23.3666	SF	1.03233	0.966097
ACYPI008428	1.85718	2.17621	1.37177	1.62396	3.92074	2.99443	2.9187	18.2821	19.7045	25.1272	19.3881	4.42057	14.2021	22.672	2.47768	UWM	1.81154	0.920634
ACYPI083204	0.200378	0.0365114	1.21507	0.182973	0.057778	0.102394	0.0928006	12.6823	12.603	12.518	7.6474	2.0336	12.4524	0.00994098	0.663434	WM	0.118429	1.08504
ACYPI000489	2.16457	1.10248	13.89	3.2357	0.977473	2.03377	1.01856	8.3003	9.88721	7.47397	6.88018	16.1844	6.21579	5.59917	16.1769	SF	1.32251	0.95331
ACYPI002544	5.12977	1.6767	0.20255	4.85831	2.39416	8.68415	1.70589	16.784	12.2956	19.0575	14.194	0.598882	15.7333	19.7476	0.980119	WM	1.69917	0.898725
ACYPI001915	14.3972	4.9574	13.7998	9.22278	4.09014	7.33317	6.30107	1.02414	1.09439	1.03219	4.11264	10.5505	1.04808	1.16839	13.8113	SF	1.87931	0.88457
ACYPI001821	1.71899	0.35837	23.1301	1.2805	0.340024	2.48564	0.365308	0.083227	0.202402	0.0761059	7.038	25.1259	0.104641	0.100575	22.8912	SF	1.22707	1.20027
ACYPI003974	8.09905	10.1995	21.9718	5.54224	6.25502	10.5958	8.12888	6.90942	8.85956	6.87619	10.9535	23.7394	7.19302	9.67642	24.8643	SF	1.4581	0.898289
ACYPI002972	8.3491	3.95039	14.9055	7.36507	4.2764	5.91362	3.78412	3.98551	3.88899	3.26564	6.93116	17.8491	3.59399	4.02778	17.5157	SF	1.61189	0.954936
ACYPI006855	4.47615	2.46939	21.4533	4.91023	2.30231	4.40854	2.39977	6.01072	6.38474	6.74197	8.8223	21.4333	4.6509	6.1156	23.7911	SF	1.35554	1.02619
ACYPI086846	0.211772	0.0950134	0.402637	0.149432	0.0977902	0.838859	0.526782	7.28873	9.26091	14.8674	9.08079	1.36805	7.0494	11.4869	1.03841	UWM	1.3402	0.965589
ACYPI004841	8.36057	2.39352	18.379	10.1154	2.96528	4.56526	2.4822	10.6406	10.277	8.55635	9.21996	17.3887	10.6122	9.43979	17.4217	SF	0.562466	0.828731
ACYPI002598	3.68868	3.60715	16.7305	5.39791	4.49163	2.61176	4.00905	2.98328	3.48893	2.57224	7.05663	19.0106	3.21214	3.31084	18.1176	SF	1.14894	1.03448
ACYPI008006	5.84076	2.20919	18.5917	5.71959	2.24723	8.54724	3.0289	15.0364	13.3904	13.3189	11.4324	20.2376	10.0476	12.4551	22.4382	SF	1.9299	0.828595
ACYPI003706	14.9112	5.38556	34.1937	13.3332	4.46375	17.0044	5.72665	8.13374	6.7664	8.26186	13.3893	33.3628	5.95948	7.68637	32.8364	SF	0.684319	0.973531
ACYPI066000	0.0307551	0	0.298664	0.0981903	0.00675642	0.0125043	0.0106096	19.5871	19.2182	19.5	13.3183	0.722326	17.6194	15.4895	0.557793	WM	1.11176	1.03061
ACYPI41428	14.6455	24.3144	1.20977	17.4394	24.5576	8.44148	25.1887	5.46424	3.58359	4.02712	4.04996	2.83908	3.83702	4.72432	4.77687	UWF	0.451264	0.9967
ACYPI003961	9.08974	1.10274	17.344	10.6601	2.49786	3.56409	1.20616	9.25546	9.01213	6.83307	7.25336	18.2878	8.16887	6.85228	19.9789	SF	1.335	0.910606
ACYPI22905	3.68888	1.63074	14.3835	4.28265	2.45382	2.77318	2.14227	1.99678	1.97728	2.22392	5.2523	13.4219	1.70285	1.70351	17.1412	SF	1.93058	1.07297
ACYPI009264	24.4083	16.2183	0.880944	22.4991	12.6096	21.2518	21.1986	6.79013	7.0239	5.59307	8.94107	0.749387	3.25466	5.48613	1.67662	WF	1.58977	0.918341
ACYPI007409	10.9046	34.2882	21.6268	18.9113	35.4544	12.9497	35.2138	12.6241	12.1065	11.1491	15.4319	22.7788	15.4511	11.8139	22.6487	UWF	0.615717	0.801251
ACYPI008242	9.06064	6.1481	19.8627	12.3455	7.62437	5.87803	5.66208	8.45526	8.17222	8.05399	10.0105	20.2885	7.36627	8.08551	20.2128	SF	0.227159	0.84884
ACYPI006934	4.7216	4.17502	27.9	4.15801	2.47357	7.7166	3.83217	4.34665	3.7859	4.12453	8.23598	24.0468	3.2871	3.59131	26.2261	SF	1.93212	1.07587
ACYPI005008	8.0982	8.05507	30.9404	10.193	7.20691	9.45177	8.50077	6.94253	8.31238	6.84056	15.0056	33.0709	5.14386	8.15602	29.4214	SF	1.83327	0.977326
ACYPI30949	5.26203	0.525244	30.183	2.79145	0.344593	4.82107	0.410396	3.93225	3.19854	3.80385	6.6979	31.8331	3.43113	2.28755	28.4921	SF	1.67054	1.1464
ACYPI002937	24.6996	12.3032	88.8018	26.9993	12.7043	19.3382	13.4914	29.3791	30.7019	29.3812	42.5177	86.6912	28.0474	35.2512	86.6397	SF	1.23369	0.959294
ACYPI001216	25.2447	20.8673	37.2333	21.1931	16.8518	20.4881	22.8167	7.26686	6.77857	6.36972	14.2957	35.6091	5.73464	6.73378	38.7286	SF	1.56019	0.858678
ACYPI008363	8.16539	3.66116	17.3575	8.51639	4.11977	8.71769	4.31654	3.45881	4.02174	5.75303	9.17507	18.197	4.09477	6.36051	15.9768	SF	1.12104	0.90865
ACYPI006333	14.5915	8.77396	23.4918	17.0619	10.3827	11.2978	9.01325	10.1458	10.5575	9.18339	12.6053	26.7131	9.15554	10.0358	25.761	SF	1.65492	0.812947
ACYPI008229	7.16072	3.13559	25.0555	8.79679	3.89265	5.58893	3.1657	7.00183	5.9375	5.60256	9.00808	22.4944	5.61416	6.38909	23.2243	SF	1.31942	0.998165
ACYPI000110	22.933	7.09826	35.4035	21.2244	7.82424	19.8514	8.30557	21.9939	20.5437	16.0189	16.6018	34.6965	12.5867	13.0687	35.7779	SF	0.549158	0.805973
ACYPI001008	2.69145	3.4923	0.891662	1.88918	2.67093	4.56485	3.54992	37.3251	29.8327	36.2977	16.3569	3.14306	37.1707	34.1515	3.04703	WM	0.554003	1.01018
ACYPI001328	33.6507	28.008	52.2726	30.8726	23.5394	33.0594	27.9889	8.79688	7.97438	9.35932	18.8002	52.8783	7.91674	8.77795	50.3994	SF	1.29233	0.866291
ACYPI008631	8.24887	6.38902	18.4403	13.8564	8.12464	4.8797	5.63665	0.74616	0.931813	0.740402	4.51911	18.7718	0.573723	0.782994	15.2756	SF	1.92997	0.985988
ACYPI005076	2.76791	2.51266	1.55616	3.59263	2.99155	2.94792	2.64591	13.6302	14.3516	14.5798	9.55162	3.00694	13.4418	15.6019	2.04429	WM	0.609956	0.868437
ACYPI005407	13.1538	7.83215	20.1994	11.3306	8.35362	16.3283	7.8048	5.79168	6.22639	7.94076	13.4085	22.2792	5.48641	7.23125	20.8224	SF	1.06739	0.81206
ACYPI000924	5.63612	2.39249	15.9398	3.80127	1.94899	8.1262	2.5006	4.84777	3.3667	6.16642	8.08152	18.1674	3.87776	3.22009	19.6802	SF	1.88155	0.99917
ACYPI002975	11.0768	2.85133	18.4089	11.4062	2.89811	8.06776	3.52872	5.07335	4.85749	5.1815	8.40172	18.2379	6.04963	6.3781	19.6613	SF	0.777154	0.913589
ACYPI081519	21.9234	3.93367	0.674373	22.4634	2.76313	19.4632	5.02086	3.03855	6.71871	4.36978	5.90903	1.31325	3.91279	3.75599	1.51545	WF	1.59924	1.08193
ACYPI005057	21.8394	15.7846	53.7007	20.8047	13.5263	19.8452	18.8178	2.78627	3.79054	2.95329	15.813	53.8112	3.06154	3.40715	54.1538	SF	0.23625	1.02975
ACYPI48547	10.3935	5.68366	24.154	11.0984	5.01005	8.88636	5.69694	6.90298	9.95433	10.0287	12.437	22.1664	12.937	15.9835	23.1434	SF	0.993847	0.836071
ACYPI007524	7.04111	8.06858	22.7465	10.3771	7.47318	6.38828	6.83073	10.817	10.3922	9.00285	12.9726	25.5181	10.335	9.74723	25.1726	SF	1.51036	0.877417
ACYPI006274	6.82453	3.63107	20.93	10.9528	4.80612	4.23693	3.35273	9.36599	9.7645	10.1759	12.3739	23.7806	9.67083	10.4796	23.2746	SF	1.52092	0.898325
ACYPI000298	17.7804	7.68804	35.4359	15.2133	7.68902	12.9055	7.78032	14.3178	13.8508	17.0717	18.1158	38.2429	15.3364	16.833	36.9054	SF	1.40402	0.877926
ACYPI072195	4.94823	5.68786	15.4866	5.42497	4.95237	5.59325	5.49077	1.89448	2.6548	2.2825	6.65404	15.6029	1.79582	2.48189	17.4658	SF	1.11064	0.993277
ACYPI005182	15.1552	4.63914	26.5129	14.9847	5.79803	11.2115	4.32072	4.90959	5.33479	4.9682	10.3006	30.209	5.37425	5.92541	27.6112	SF	1.89807	0.974538
ACYPI004687	7.9552	2.98996	0.317769	9.72339	3.92595	7.7899	3.16019	16.3195	16.5646	14.5366	7.59747	1.33691	12.395	14.7495	0.972495	WM	1.96498	0.804443
ACYPI010106	6.2742	2.96778	25.6261	4.92939	2.43089	6.36718	2.85009	1.81008	2.36904	1.95394	6.98706	23.8758	1.65961	1.72944	23.6219	SF	1.09124	1.10528
ACYPI007625	18.6717	7.18448	39.7173	17.5187	7.03283	15.8668	8.24922	6.04757	6.07047	6.82656	15.4804	41.0895	6.55767	7.7843	38.3613	SF	1.36411	0.991351
ACYPI008497	10.8539	6.54908	23.4161	13.6539	9.03521	12.8446	11.0035	4.05652	4.7631	5.30626	10.1831	24.4043	5.0763	4.86397	24.8235	SF	0.722616	0.912086
ACYPI006569	0.64828	0.683151	0.643552	0.310216	0.180627	0.555851	0.393903	19.7241	22.0404	17.1926	10.6726	1.58043	16.198	19.4278	1.41077	WM	1.81802	0.974429
ACYPI002064	8.9845	8.2177	1.19095	10.3578	9.93605	11.0606	7.35096	29.5799	25.0988	30.9212	17.6933	5.28576	28.4712	27.4935	5.73049	WM	1.22684	0.861114
ACYPI084760	14.0054	1.43315	1.33543	4.25492	1.97008	8.04514	2.8425	20.5982	16.5281	22.1683	6.73975	2.06133	23.5462	11.7717	3.25484	WM	1.47504	0.970105
ACYPI48371	1.51606	2.3273	0.554978	1.30507	7.72395	3.16392	3.71971	11.1946	11.8142	13.8021	13.5672	2.87105	9.9851	14.1486	1.28482	UWM	1.21521	0.874028
ACYPI23019	3.97435	3.68811	15.7928	3.28424	3.07221	7.886	8.72912	0.408255	0.703219	0.292188	4.18471	17.1595	0.3155	0.456966	17.5116	SF	0.907939	1.06673
ACYPI003813	6.18229	5.3308	27.5014	7.87613	5.39792	4.04431	4.25581	2.40487	2.77831	2.34362	7.14764	24.0672	2.58567	3.07527	24.9275	SF	1.78693	1.07541
ACYPI088871	0.60336	0	0.761068	1.12147	0.246566	1.29023	0.222823	34.1789	27.1285	32.4713	16.995	2.37575	32.7457	19.1377	2.01373	WM	0.916993	1.06917
ACYPI000238	20.7598	8.43467	30.3344	15.4048	5.38739	25.833	13.5106	7.36453	6.19305	8.43459	12.6634	31.538	6.36921	7.51039	32.906	SF	1.28668	0.886348
ACYPI003927	3.17855	1.97833	12.9826	3.16826	1.56894	2.71591	2.32708	0.363862	0.598076	0.573281	3.08215	11.9848	0.376213	0.407257	15.4481	SF	1.78273	1.12419
ACYPI001089	5.1227	3.63378	20.4804	6.79607	3.93563	4.0379	3.91919	3.50241	3.40234	3.06765	5.30572	16.7974	2.56022	3.27385	18.6289	SF	1.84151	1.03286
ACYPI009529	16.1413	9.55866	59.6494	12.1796	7.06156	16.2132	12.5249	1.27608	1.08051	1.11518	17.5424	57.3162	1.22113	1.35132	59.3241	SF	1.26368	1.11207
ACYPI007265	19.3639	13.1863	56.5527	20.9889	17.9822	20.1436	17.2284	13.4666	12.5013	14.5169	20.2155	55.2937	17.6217	17.5949	53.2763	SF	1.65276	0.939912
ACYPI52571	7.06549	2.11964	20.4019	6.44774	1.8073	5.43292	1.65144	2.74914	2.51022	2.49306	6.88799	21.0099	2.0902	2.94341	20.2146	SF	0.415782	1.0707
ACYPI010016	1.88642	1.69297	20.2316	2.70767	1.43977	3.72688	2.09243	0	0.052408	0	2.74035	16.7042	0.230212	0.0613253	19.2891	SF	1.82632	1.17605
ACYPI006703	21.5589	12.6923	46.522	20.2707	12.276	21.4717	13.8272	12.3833	12.0278	13.342	18.5954	46.2302	12.4148	14.3934	45.5428	SF	0.502742	0.915112
ACYPI000964	44.2337	26.6686	80.3226	36.6217	24.2033	50.3763	26.7913	22.5845	27.7122	41.5176	43.8407	79.6233	31.5403	46.6732	77.3777	SF	1.53862	0.804655
ACYPI33209	0.52071	0.204658	11.9869	3.87908	2.01797	1.11832	1.28522	0.547899	0.764169	1.69032	4.43583	14.6413	0.46181	0.198296	15.2358	SF	1.72987	1.14774
ACYPI47905	2.35926	0.555189	44.3771	2.37809	0.4224	1.71676	0.525107	0.0565938	0.378869	0.0285523	10.5471	43.8426	0.212262	0.239419	43.4628	SF	0.459326	1.21313
ACYPI086170	15.7879	7.38658	23.2063	12.2712	7.26332	13.2744	10.3755	8.2746	8.06415	7.59816	7.54934	23.6706	7.77472	7.92997	20.1475	SF	1.91416	0.826461
ACYPI006381	14.1915	10.9919	29.3462	10.8323	8.60956	12.1463	11.971	1.85861	2.30213	2.06047	10.0461	31.4899	1.91787	2.30989	32.4098	SF	1.57201	1.01075
ACYPI004635	2.02542	2.79103	13.9916	4.11625	2.86126	2.32605	2.95292	1.01589	1.30058	1.2128	4.71503	15.6698	1.12073	1.44245	13.4034	SF	1.17607	1.08815
ACYPI007076	2.57655	3.49778	7.07846	3.01357	3.54632	3.5603	3.82411	18.0402	17.6081	15.6863	9.69953	7.5947	17.1832	17.2094	8.91474	WM	1.19136	0.817256
ACYPI081118	8.00184	3.35475	1.83709	7.06253	3.56039	11.554	6.18469	14.1527	11.2645	16.0395	8.28854	2.18791	16.3348	15.5379	3.85673	WM	1.18383	0.805683
ACYPI086734	6.7471	3.00883	20.9342	7.79491	3.13888	4.855	3.24942	3.74371	3.86006	4.36642	6.96549	20.8476	3.4564	3.94352	21.5519	SF	0.384077	1.03238
ACYPI005292	9.60592	4.00383	0.267909	10.4651	4.43141	6.50724	4.32618	14.029	13.9829	16.1181	10.9049	1.66432	16.3414	14.8992	2.476	WM	1.2755	0.800776
ACYPI000553	12.8292	13.0373	25.7426	14.095	11.0396	13.5722	13.7799	3.33862	3.55235	3.71265	7.69611	22.4894	3.39478	3.91536	24.711	SF	1.66248	0.893684
ACYPI003082	3.90467	1.54033	28.5046	3.32833	1.6743	5.6131	2.182	2.09405	1.73802	2.74128	6.57819	25.8339	2.12696	2.51479	28.6393	SF	1.58225	1.14143
ACYPI008931	11.8501	7.01379	31.156	12.4685	6.59422	9.0342	7.49356	4.8791	5.45972	5.61029	11.7658	29.9566	4.77217	6.06946	28.427	SF	1.36783	0.990308
ACYPI007344	5.41363	2.87081	16.0715	6.79391	2.86924	3.13871	2.59708	7.66393	8.1525	6.05182	8.26377	18.0194	5.84393	6.74305	19.96	SF	1.94425	0.942871
ACYPI007550	9.8496	6.15378	27.9296	8.45113	6.69466	11.5673	8.39331	4.73544	4.60498	4.6865	11.3955	27.1608	4.16597	4.68396	25.2126	SF	1.40051	0.984188
ACYPI004766	3.41321	4.40401	16.6753	6.6778	5.09722	3.14413	4.94043	1.49337	1.24646	1.46031	5.26361	16.8216	2.34566	1.25213	16.1556	SF	0.350011	1.04488
ACYPI062512	2.3073	0.880251	0.539761	1.20019	2.30897	3.69866	1.30655	35.5282	25.4084	32.6344	12.3598	1.49284	35.1778	28.5471	1.31803	WM	1.57933	1.05316
ACYPI39873	6.16923	1.77792	18.9405	6.0414	2.86702	4.38965	2.0412	1.7534	1.36009	1.79066	5.16925	20.4305	1.10368	1.59537	21.7613	SF	1.41115	1.10254
ACYPI005747	8.04562	4.94736	25.693	9.26712	3.99079	4.25421	3.57161	9.96108	9.05241	8.13281	11.8847	25.9141	8.87782	8.66072	26.6781	SF	0.516882	0.960526
ACYPI56348	12.912	1.0775	14.5363	5.27202	0.870085	12.1214	1.56836	3.56602	3.33819	4.96923	7.73441	13.8766	3.4088	4.55395	14.7986	SF	0.47506	0.894817
ACYPI006214	4.43478	2.23908	14.9265	3.10486	1.74963	6.22665	2.49132	1.67755	2.03385	1.59248	7.54683	15.9968	1.71555	1.33603	13.8514	SF	1.0727	1.04816
ACYPI33344	4.62382	1.89221	43.9527	5.61222	2.3582	5.52755	2.79477	1.45084	2.03523	1.57344	11.9555	42.6234	1.12734	1.66145	44.3592	SF	0.907862	1.16864
ACYPI006525	12.291	16.9099	1.13595	17.5337	14.697	5.58899	16.088	2.5478	3.39242	1.85717	2.21634	0.873013	1.50922	1.87059	0.965203	UWF	1.11858	0.97858
ACYPI002098	20.2481	8.32148	31.8324	23.8	10.3962	16.0168	11.4527	12.821	8.88469	10.8994	11.5754	30.7567	10.8495	10.9786	32.3763	SF	0.824223	0.838682
ACYPI000166	13.9722	12.8877	0.073933	10.9385	7.24667	10.8208	10.9424	0.463196	0.60067	1.08467	1.03872	0.218561	0.680705	0.648469	0.809598	WF	1.78645	0.993257
ACYPI010040	7.1372	4.83763	26.1043	4.29656	1.83688	6.88648e-07	5.64723	4.30122e-08	4.52273e-07	5.84929e-09	3.8339e-07	28.5204	7.10525e-09	8.80365e-09	26.4629	SF	1.3038	1.17676
ACYPI006335	10.1512	3.8317	26.6188	11.6753	5.03066	6.03772	4.10025	9.17156	9.88301	6.6276	10.4483	26.5587	8.10553	7.90606	28.7202	SF	1.23096	0.966204
ACYPI000475	2.86652	0.579404	0.159074	3.58366	1.25811	2.24871	0.496735	15.489	17.2987	15.3152	9.7849	1.01165	13.8517	16.9088	0.917721	WM	0.899332	0.930255
ACYPI41788	16.0122	14.9655	1.86223e-11	12.33	8.162	15.2421	0.552943	6.92033e-09	1.45232e-08	5.30417e-09	11.389	7.54107e-10	1.61267e-08	1.31749e-08	4.86895e-10	WF	1.94216	1.04884
ACYPI007102	17.4614	7.01275	31.0452	18.5974	8.7333	13.5446	7.37196	14.5725	12.9028	19.4705	17.2823	32.6416	15.3908	16.0477	32.1036	SF	0.812214	0.81053
ACYPI001869	18.8943	8.51415	37.2351	18.318	9.0961	12.5604	7.07628	11.3928	12.3311	12.654	15.1977	35.9885	11.1735	11.8535	33.5057	SF	1.89854	0.900841
ACYPI004000	15.673	7.35441	27.7381	16.3787	8.04042	13.3352	8.09293	12.0966	10.8562	12.1952	13.2808	27.7725	11.3689	11.9029	25.0824	SF	1.5433	0.813935
ACYPI44875	9.10032	1.85236	19.4934	7.03727	1.89299	7.95241	2.33023	4.82329	3.82245	6.49284	10.4003	17.946	4.44028	4.54617	17.9632	SF	0.888468	0.958087
ACYPI38268	6.21274	2.08575	0.097571	7.93681	2.3896	5.60643	2.67562	15.2077	13.7413	11.9152	5.25683	0.552936	14.6687	12.2707	0.913444	WM	1.76601	0.892633
ACYPI005689	32.2732	21.0358	64.9485	27.8724	17.5036	46.6314	26.9137	20.7829	18.2814	25.412	32.3216	61.8717	20.0137	25.2419	65.1853	SF	1.84855	0.840788
ACYPI000507	8.30163	3.83254	0.640712	7.39799	3.01818	10.1735	4.34165	15.0932	11.8862	17.2983	6.47738	1.17822	16.7827	8.87309	1.2822	WM	1.15345	0.907324
ACYPI004402	9.52722	4.79952	24.7143	8.54535	4.45651	10.9104	4.83141	7.71	5.95799	7.44482	9.58451	21.6707	5.98436	8.50017	22.822	SF	1.53676	0.931202
ACYPI003431	16.396	8.9826	40.7746	11.3315	6.59634	14.3343	9.90726	4.44468	4.16265	4.16329	11.0319	37.5134	3.52013	4.6417	38.2424	SF	1.71167	1.03651
ACYPI006138	18.1379	14.4587	61.0708	21.0438	17.1643	21.8017	17.0788	6.13883	5.13996	5.23445	18.3914	57.9466	4.24947	5.11914	60.5675	SF	1.67745	1.03567
ACYPI006465	9.77373	1.70178	39.8773	8.2292	1.43381	6.73962	1.72686	0.579409	0.729686	0.614966	9.839	42.1333	0.927445	0.549336	41.9758	SF	1.2595	1.16361
ACYPI001988	5.96926	8.0637	39.9585	6.7954	7.15841	11.882	8.56942	3.23191	3.38797	4.67683	12.2995	36.7369	4.20463	3.54703	38.3055	SF	1.61098	1.07655
ACYPI007173	6.0177	2.78651	28.309	5.9876	2.57195	8.3757	2.88713	7.44559	9.49864	8.22724	11.6224	27.5035	6.06025	10.4204	25.2522	SF	1.58436	0.997421
ACYPI25533	0.447416	0.143683	10.6048	0.557758	0.268017	0.23927	0.154029	20.3944	18.6673	17.2614	15.3841	14.3615	20.7128	18.8137	13.6149	WM	1.90741	0.850571
ACYPI004118	20.0935	9.04001	30.1198	14.5398	8.51068	16.1727	9.78763	8.91128	8.71141	7.68914	12.9178	27.5844	7.06068	8.80671	31.1876	SF	1.85074	0.878083
ACYPI008538	0.884151	1.11435	1.00174	0.837631	1.8446	2.20913	1.52574	27.4738	28.2118	28.534	15.0605	1.81126	25.4021	30.3861	1.11094	WM	1.59294	0.985911
ACYPI002481	7.62711	6.25688	22.5109	10.9345	8.41672	8.42119	7.74051	2.32908	3.23908	2.30178	9.37035	19.6478	2.15467	2.98423	18.8095	SF	1.94081	0.955682
ACYPI001385	14.8154	10.1825	53.9129	18.697	10.8221	10.9102	11.1113	8.00717	8.28237	9.23946	18.266	52.997	7.99616	7.53268	51.2337	SF	1.36175	1.03522
ACYPI009065	6.96468	3.60791	17.018	9.8694	4.24449	6.45341	4.46278	3.11411	3.6563	3.64958	7.80264	19.4165	4.26705	4.70808	17.2066	SF	1.33367	0.957312
ACYPI004932	13.8161	4.82312	17.4581	13.596	4.12244	9.42124	5.04205	6.10365	4.518	5.88652	8.84024	18.7309	6.07065	6.37667	19.7143	SF	1.13119	0.853706
ACYPI007698	3.81243	1.69068	5.01648	0.814942	0.857229	2.31208	1.60286	32.5602	36.8729	31.5484	20.3059	4.32382	30.2747	35.1814	2.37808	WM	1.14525	0.944944
ACYPI009229	13.5198	13.7755	26.583	19.1982	13.9534	12.5733	12.6679	8.15377	9.79774	7.96194	14.5408	27.8327	8.97647	9.13898	27.2192	SF	0.624884	0.808223
ACYPI009837	9.36287	1.19927	21.8275	8.18668	1.65805	5.4045	1.75958	6.00327	4.26749	5.92185	5.97678	18.9161	5.03775	4.19257	20.5757	SF	1.46045	1.00958
ACYPI002073	9.77275	5.75419	38.4198	12.5324	6.57873	5.95177	7.02897	1.06537	1.46889	1.18789	9.92716	40.5025	1.20275	1.34165	40.209	SF	1.12731	1.11609
ACYPI083327	18.3291	14.537	56.1369	11.3214	6.94729	8.82429	6.22545	9.97268	9.08093	3.94398	16.402	56.7543	5.88152	6.55858	54.4468	SF	1.19458	1.07367
ACYPI001329	23.4958	9.20887	40.9607	16.9539	9.11352	19.8064	12.0824	7.45634	7.59516	8.09017	14.6343	39.0508	8.45279	10.2449	37.523	SF	1.72239	0.93704
ACYPI008359	18.5366	25.6653	1.93463	16.7866	22.8667	14.6878	24.2391	10.871	7.48737	8.31181	5.42233	1.48715	8.14199	7.23511	1.49009	UWF	1.39939	0.898238
ACYPI008602	10.9285	2.09845	26.0031	13.196	2.61849	6.82554	1.86102	6.70202	6.22106	8.60713	10.258	27.1859	7.03424	8.32307	26.8678	SF	0.612088	0.985583
ACYPI002737	33.9883	3.22303	36.6367	27.1795	4.27167	18.7244	6.86233	3.8544	2.94417	2.39607	6.59034	35.2024	2.54278	1.87222	36.8424	SF	0.893414	0.986733
ACYPI002043	5.0357	7.51882	28.3493	9.17295	8.28086	4.46016	7.50041	3.3421	3.7604	2.7615	10.8761	30.2016	3.58801	3.41118	28.1014	SF	1.1477	1.04889
ACYPI008574	16.6466	5.55654	50.5547	16.9265	4.79057	16.0722	7.37874	14.1299	17.3089	12.1842	23.4802	49.1972	18.4403	19.5187	52.8127	SF	1.82634	0.967442
ACYPI44362	5.09572	0.706156	37.3287	3.38464	0.894986	5.63104	0.804546	0.0666619	0.213815	0.178759	10.1233	36.1486	0.0327374	0.198305	36.8281	SF	0.592306	1.18806
ACYPI008501	15.7196	7.15386	24.634	16.0461	10.2483	11.3521	8.95638	8.10001	7.18322	8.31063	10.7633	27.3185	6.90257	7.42428	26.1367	SF	1.34544	0.871714
ACYPI009053	7.7837	2.00846	18.1318	9.63792	1.71953	5.81171	1.96289	4.00885	4.10983	3.007	7.49889	19.195	2.59458	3.16987	18.1916	SF	0.597325	1.00993
ACYPI009818	3.33646	4.12767	0.27997	4.80042	3.84833	3.12339	2.79275	22.0977	17.0087	22.4094	11.023	1.92062	22.9641	20.4353	1.53663	WM	0.438843	0.974945
ACYPI003722	5.87927	4.60341	20.6912	8.33963	4.24876	8.69868	5.33414	3.01827	2.5438	2.62006	8.27336	19.3673	2.51111	3.79259	21.8634	SF	1.24882	1.00831
ACYPI009303	57.3837	26.9685	76.6012	62.9128	29.8514	40.6258	31.2167	18.4795	21.1458	21.609	33.9945	78.4893	24.5962	30.2066	77.7765	SF	0.953444	0.821654
ACYPI001122	5.13672	2.76735	33.4274	6.00484	2.98905	3.81523	3.59649	1.18548	1.35809	1.3238	8.07783	31.0895	1.36259	1.48633	33.8819	SF	1.49832	1.15065
ACYPI007396	29.6609	25.1681	54.7481	25.6456	14.8556	39.45	30.2129	7.59395	7.58627	9.4346	24.8804	53.4218	6.45678	8.30348	51.0584	SF	1.86898	0.890063
ACYPI004381	15.5155	3.86955	0.124211	15.8074	2.89073	12.588	7.30306	0.264578	0.139056	0.205404	0.170446	0.0406859	0.225838	0.118816	0.271034	WF	1.78045	1.16105
ACYPI007422	15.6869	10.6499	44.4921	19.409	13.3163	14.3675	10.3082	11.3332	10.2949	11.3779	19.3098	42.2086	10.5872	13.8781	44.2704	SF	1.25927	0.943599
ACYPI002555	12.4998	8.60032	40.0962	15.2428	10.1893	8.98064	9.93302	11.0845	8.52336	9.7214	15.1561	38.861	9.8651	9.20443	42.058	SF	1.6122	0.983503
ACYPI088340	0.388257	0.171408	11.2023	0.328452	0.218769	0.312271	0.106118	19.6296	16.3689	20.145	13.7772	9.39743	19.0157	19.6583	7.66315	WM	0.565365	0.91154
ACYPI005081	12.3844	3.85143	23.0094	13.4072	4.05693	10.717	4.80442	8.02352	8.04723	7.51501	10.2229	23.9216	7.95249	7.90968	26.4629	SF	1.78965	0.913146
ACYPI081930	45.618	55.9339	80.866	34.8639	33.1208	59.716	81.9209	11.6446	11.3055	10.1867	25.6523	79.081	9.13975	12.3613	81.3039	SF	1.17752	0.84434
ACYPI066776	11.4919	16.6134	0.831534	16.0603	13.9705	9.43124	17.5989	4.76353	3.47182	4.8615	2.51222	1.26737	6.31872	4.15998	1.99421	UWF	1.87623	0.901513
ACYPI002323	22.6243	10.8486	39.4494	17.5105	13.9826	20.8851	14.4794	12.7105	11.4431	10.3713	17.509	40.5164	9.42233	11.7319	38.8054	SF	0.864171	0.884763
ACYPI003286	12.9533	4.48688	0.171897	12.8721	3.90997	11.2486	5.01781	15.795	11.3641	5.73029	3.03073	0.130411	9.1474	6.98048	0.450046	WF	0.961626	0.803494
ACYPI003206	10.0057	16.2617	0.165362	15.0931	14.9554	7.98775	17.6046	0.64753	0.702371	0.5372	3.68461	0.102266	0.345397	0.764066	0.458506	UWF	1.32464	1.04264
ACYPI001667	20.0935	15.3615	31.7414	12.9578	7.78045	28.4594	22.1762	5.21852	4.86139	5.593	10.514	34.6354	6.03528	6.54832	34.9221	SF	1.75946	0.890669
ACYPI000586	10.6629	14.6596	9.74465	12.8279	11.8272	6.50772	15.0713	0.20919	0.205734	0.149836	0.45391	4.89471	0.0672068	0.121589	4.54387	UWF	1.76617	0.946875
ACYPI005511	35.9608	15.4082	51.5236	21.7117	12.3825	40.4076	18.967	5.46997	5.75367	5.35522	20.6133	51.2342	5.79258	5.92312	51.158	SF	0.192883	0.935306
ACYPI008295	15.1737	14.2973	0.121896	18.6677	12.4837	8.28248	15.5896	3.02583	2.44857	2.61291	1.92778	0.078776	2.94702	2.90511	0.358683	UWF	1.56022	0.904534
ACYPI002772	2.04094	0.981934	20.8853	1.77826	0.646201	1.45775	1.5835	6.78917	7.82702	6.60033	8.43786	20.2169	6.86817	6.40052	21.496	SF	0.639767	1.04468
ACYPI003567	8.70162	3.12933	19.2338	6.8722	3.3978	7.08627	3.30462	2.90932	3.1983	2.64425	6.10141	17.1301	2.25696	2.50505	17.6004	SF	1.10414	1.0086
ACYPI005468	17.0285	6.39711	32.2656	12.4271	6.49457	16.0585	8.90338	6.36688	5.69632	7.22695	10.1978	32.659	5.52724	6.79089	31.8607	SF	0.399164	0.968151
ACYPI002233	0.78926	0.300967	20.8845	4.84608	2.97571	1.04946	0.526145	0.0529098	0.0887913	0.11982	4.22251	20.4127	0.145935	0.092641	19.4313	SF	0.741342	1.18738
ACYPI003697	124.101	112.542	15.7921	108.609	113.833	75.779	113.31	18.6448	10.3735	19.2915	15.8821	11.2385	23.617	15.4856	14.7261	UWF	0.649363	0.916205
ACYPI000715	13.2417	15.4758	0.050145	12.8708	14.4193	15.0306	13.8021	0.0397853	0.157394	0.407737	0.738949	0.387198	0.0415019	0.631796	0.695577	UWF	0.846404	0.99659
ACYPI42895	4.45352	3.70399	14.3576	4.70557	2.36424	7.00459	5.19867	1.0121	1.61141	1.07879	5.51507	15.8293	0.689478	1.09023	16.9887	SF	1.31864	1.04636
ACYPI009007	11.9704	11.6949	0.228553	15.0216	11.4857	6.02368	13.4893	1.08062	0.93569	0.886287	0.816557	0.327473	0.921809	1.18649	0.581417	UWF	1.10137	0.977429
ACYPI009293	4.74167	1.36053	25.3214	4.60745	1.30784	4.22898	1.39441	10.6486	8.93536	2.94432	5.76522	23.9425	6.12375	6.36404	23.8889	SF	0.812024	1.05034
ACYPI004998	6.23719	2.08187	18.7111	5.15532	2.40614	4.166	2.15647	1.16585	1.08713	1.04786	3.75659	15.881	1.12485	1.36995	16.9457	SF	1.42943	1.09596
ACYPI004830	17.6931	4.16406	21.9859	15.1328	5.00714	12.2922	3.44795	6.32925	6.26767	6.37862	11.2655	22.8677	5.99554	6.43342	21.4349	SF	0.722736	0.871325
ACYPI002864	16.2826	10.0969	36.0106	20.6564	12.7654	11.9398	9.65463	15.145	15.0411	15.4551	16.1651	35.0415	11.8913	15.6522	34.9923	SF	0.57424	0.847467
ACYPI009076	10.9302	3.69793	22.4026	13.8506	4.33783	9.33632	3.78414	10.6101	9.56857	11.1597	12.311	24.9855	12.4512	11.7641	21.0783	SF	1.9871	0.834462
ACYPI000806	12.1056	9.06463	40.9519	12.6075	7.9251	12.3593	8.58979	10.631	10.6766	14.694	16.062	41.2714	11.7097	11.0832	39.3405	SF	1.03498	0.967209
ACYPI069386	10.3954	2.96817	29.4506	9.08831	2.85271	7.97868	3.84625	3.08385	2.9922	3.11926	10.2596	30.3788	2.63379	2.79769	29.8353	SF	0.466359	1.07709
ACYPI000932	5.18629	2.80294	23.7457	8.44538	4.56095	3.84618	2.8757	4.25429	4.53351	6.27665	10.9734	25.0777	5.16151	5.48386	23.6397	SF	0.801385	1.02782
ACYPI46720	0.598286	0.173069	20.7348	0.884521	0.28831	1.60317	0.233116	0.491315	0.741483	0.380635	5.18694	18.1235	0.165679	0.38666	21.3594	SF	1.71659	1.20378
ACYPI008337	8.2127	3.4908	29.479	8.16556	2.26993	10.4504	4.21491	4.59986	4.10533	4.10103	6.63025	26.9613	2.57457	3.71623	29.838	SF	1.56754	1.06881
ACYPI060705	3.94586	0	16.9289	0.328282	0.760051	1.94883	0.224442	18.7325	8.99151	3.73067	9.43349	16.805	17.1523	16.1693	17.1283	SF	0.163113	0.849815
ACYPI009038	7.45835	9.64972	24.2507	9.24067	8.49118	7.75387	8.98554	1.9731	2.02331	1.09112	7.74689	22.4114	1.25416	2.0476	26.3102	SF	1.95044	1.01801
ACYPI008966	11.8286	4.79248	24.1803	10.7591	4.46875	10.8984	5.11163	9.98432	8.25426	10.0341	11.6111	20.4703	9.88121	10.37	21.441	SF	1.92398	0.841499
ACYPI004304	12.7636	8.77727	33.0134	11.9646	8.38381	14.0854	9.13553	7.08523	7.14491	7.80027	13.1109	30.9842	7.33757	8.65998	31.6734	SF	1.03185	0.946227
ACYPI004804	16.1748	13.0491	34.0176	16.5157	11.1425	16.0738	13.7139	7.65645	7.90433	7.57327	15.1263	31.0751	7.16363	8.39465	31.519	SF	1.58631	0.886461
ACYPI000209	15.5409	4.63715	31.8861	21.3614	5.54695	12.9072	5.98614	10.9934	10.8922	9.5843	14.5954	33.3804	11.8075	10.6923	34.8783	SF	1.4961	0.914124
ACYPI008174	5.1669	2.5634	16.4234	8.2239	2.1026	4.22071	2.04451	7.36217	7.08028	7.77621	9.66274	18.7635	8.88566	8.75799	18.7105	SF	1.33602	0.907465
ACYPI082859	0.42031	0.141328	0.392394	0.167455	1.07771	1.36922	1.25425	13.7668	9.96421	11.0931	6.39311	2.26574	13.2342	12.4729	1.57939	WM	1.41519	1.00391
ACYPI009855	18.2043	9.37216	29.6056	20.0573	8.714	13.7357	10.6519	11.7058	11.3733	13.271	15.0705	30.4988	12.8588	12.8328	31.6591	SF	1.02964	0.819961
ACYPI005805	5.75667	2.77467	1.34973	5.12122	6.48478	9.42142	2.17771	20.5188	15.3488	20.4794	8.2327	1.8148	17.2996	14.2374	1.85952	WM	1.84734	0.930179
ACYPI36103	17.2613	28.104	0.204336	17.8695	26.3945	10.4386	26.9775	7.53119	3.67046	6.04939	4.37273	0.344162	5.04415	4.90217	0.437095	UWF	0.86903	1.01028
ACYPI010244	5.44863	2.047	15.1238	7.48385	2.5877	3.84774	2.2854	4.82874	4.48096	4.8856	7.2816	18.1056	5.22698	5.3724	18.3222	SF	1.78735	0.979511
ACYPI002277	14.5384	2.3197	30.6469	10.0698	2.13577	15.1157	3.07178	6.08448	5.10751	5.77233	9.93522	31.6937	3.20536	4.33788	30.6123	SF	0.614602	1.03028
ACYPI001105	12.8098	6.50065	0.0544029	13.1942	6.62912	13.1606	8.43304	0.909107	0.818804	0.900768	6.10039	0.073641	0.659662	0.874387	0.578325	WF	0.212898	1.04234
ACYPI003790	9.56414	9.25171	24.5798	11.5523	9.21982	10.7197	11.7507	2.89484	2.56215	2.95541	8.02154	26.7546	3.70256	3.28249	26.4386	SF	1.17507	0.975234
ACYPI002316	8.73286	4.2801	17.6103	3.64391	3.28455	9.86416	8.22568	2.31199	1.99802	2.33815	4.45328	17.712	1.65361	2.15819	20.7278	SF	1.77126	1.01385
ACYPI007518	13.041	13.5005	0.367874	19.9941	13.7052	6.03817	14.3039	5.99174	5.08752	4.56933	2.59561	0.328208	3.18885	3.26209	0.474796	UWF	0.417492	0.85889
ACYPI005478	3.99238	2.44004	23.8002	5.82787	3.3111	4.27213	3.03217	2.63217	2.28971	2.03917	5.70906	23.0195	2.36902	2.22396	24.4437	SF	0.713201	1.10919
ACYPI006107	16.9284	5.80909	39.0875	12.8208	4.45892	10.7976	5.32686	12.6998	12.8602	12.9913	17.1153	42.1729	9.95854	12.0927	42.6619	SF	1.938	0.979953
ACYPI006022	14.1414	17.1325	0.421285	13.859	14.4603	6.7858	14.3277	7.42086	4.45031	4.94885	3.47012	0.643264	6.05733	6.15964	1.24817	UWF	1.58246	0.871051
ACYPI009901	25.1344	6.65352	32.3361	16.625	6.53914	13.2003	7.29851	4.97221	4.19294	5.13159	9.89448	29.3301	3.69884	5.03389	30.9564	SF	1.50468	0.957483
ACYPI001229	13.8941	14.9884	0.412902	15.0893	12.9617	5.52914	12.9404	2.38711	1.70908	1.78074	1.40619	0.455038	2.06286	1.9013	0.526322	UWF	1.17631	0.961705
ACYPI070390	13.3778	5.76095	18.6463	10.0034	7.41865	17.5522	7.35156	5.10538	3.47821	4.80016	5.15873	21.3186	3.02965	2.99752	19.0695	SF	1.43636	0.885661
ACYPI33380	14.2375	11.8711	2.00731	13.655	14.0928	12.7937	12.8049	43.9855	24.4044	41.6479	23.0683	6.45539	40.4674	29.7161	8.0634	WM	1.79048	0.906684
ACYPI002145	20.0269	14.1179	25.7809	17.172	14.9703	10.6782	14.4314	8.50612	8.66684	7.1515	11.4791	26.478	7.41834	8.88818	29.4536	SF	1.95059	0.81094
ACYPI008392	6.41903	5.09851	22.883	6.61465	5.08024	5.46338	5.10746	3.78814	4.49078	4.43321	8.28264	24.1632	3.57196	4.22721	24.2433	SF	0.763298	1.03055
ACYPI26545	4.62573	3.46289	21.6456	4.74413	3.32345	3.93283	4.07227	1.03433	1.79448	1.17927	8.00012	21.5853	0.989576	1.64096	22.4677	SF	0.49297	1.10236
ACYPI005079	16.0342	8.51888	28.3781	13.0097	7.48429	15.8203	8.25086	5.5083	4.59207	5.20018	10.0477	25.8465	4.38507	6.04718	25.9854	SF	1.42322	0.92305
ACYPI005262	11.3956	12.5748	10.3876	12.7053	12.0424	5.11212	13.5868	1.10429	0.906298	0.717711	1.39859	5.1116	1.31517	1.25784	6.67551	UWF	0.784513	0.869885
ACYPI000927	13.3994	5.29497	28.1961	16.1738	7.15195	6.91947	5.66842	5.52503	6.87241	5.75682	11.5496	29.0146	6.25543	7.68163	29.9728	SF	0.889265	0.96827
ACYPI068626	0.0268342	0	0	0.00158843	0	0.0250649	0	11.7292	10.1781	10.7342	7.95571	0.215702	8.11914	11.246	1.32235	WM	1.86463	0.996822
ACYPI008327	9.36134	5.26446	4.27182	9.20804	7.04435	9.53563	6.09364	30.2016	26.5685	28.5797	19.5216	7.5137	26.578	27.896	10.5323	WM	1.81511	0.831735
ACYPI008786	5.44302	2.21922	19.7465	8.26775	3.26744	2.89833	2.30184	8.47953	7.87796	7.21249	7.76235	18.8566	7.53398	8.15001	16.4639	SF	1.69766	0.925786
ACYPI005947	3.51506	0.936295	15.8697	3.09305	0.713341	6.25999	0.826107	2.41777	2.15859	3.25809	5.75376	14.5044	1.50965	3.23245	15.6969	SF	0.743411	1.06727
ACYPI000121	13.0184	5.21164	16.7896	9.29282	4.90301	8.99093	6.31005	4.91893	4.79284	4.31841	7.48395	16.9407	4.32461	5.30164	18.8717	SF	1.16094	0.87517
ACYPI005168	12.1569	20.2498	0.297294	11.9802	23.4084	24.9063	21.3636	0.735536	1.40338	3.27928	9.57726	2.5674	6.75909	2.86389	6.09663	UWF	1.602	0.932325
ACYPI008529	19.7787	23.1592	0.21637	22.581	22.1963	11.5451	24.2727	14.3169	9.31516	10.3519	6.56787	0.408934	9.37107	12.5814	0.787458	UWF	1.03911	0.826961
ACYPI072309	1.3096	0.174422	0.158653	0.29958	0.180167	1.51574	0.309804	12.6176	9.59987	13.115	8.07257	1.78269	15.0965	15.3785	1.61002	WM	1.3114	1.00268
ACYPI007312	7.79494	9.84009	35.0263	9.00771	7.88003	6.56365	10.5633	1.38168	2.15019	1.4232	11.0094	35.5609	1.24787	1.85439	36.2736	SF	0.625766	1.08456
ACYPI001928	14.3678	17.9816	0.902862	13.2424	12.24	16.1389	3.25303	1.12536	1.0479	0.748311	23.9369	1.6279	0.610724	1.0191	1.88586	WF	1.4602	0.87068
ACYPI008655	10.4162	5.4782	39.5823	12.0886	7.02508	7.75904	5.89364	0.939125	1.34901	1.22926	9.29485	42.3614	1.62871	1.88078	41.5047	SF	1.4232	1.1184
ACYPI000174	12.1483	5.13715	2.01065	2.73785	2.8652	9.93808	3.80831	25.4639	14.1994	25.9561	12.7153	6.36819	28.3806	16.7191	6.19247	WM	1.56139	0.952884
ACYPI003183	22.7803	20.9253	37.8865	16.4787	11.9619	33.3432	30.2604	6.67141	8.54754	6.9245	28.0569	39.9342	4.79374	6.89227	38.2966	SF	1.08344	0.82449
ACYPI084680	0.32911	0.124175	8.03343	0.660082	0.263522	0.135602	0.0846021	23.1626	22.9079	23.6136	17.6882	9.44587	20.5561	21.2685	3.35874	WM	1.65053	0.937001
ACYPI009481	10.7398	22.8238	0.0302488	13.7871	23.6441	6.35759	21.1274	1.28237	0.960112	1.83383	2.11128	0.153446	1.62894	2.38928	0.320528	UWF	1.28351	1.09616
ACYPI002139	12.6221	5.7385	24.6186	11.603	6.87375	11.5827	8.09742	7.00944	6.37753	7.36577	9.47922	20.8472	6.03651	8.48766	21.8372	SF	1.95532	0.873815
ACYPI082353	6.37302	12.9013	0	12.3818	15.7845	3.80369	13.9732	0.842662	0.404995	0.48474	0.255685	0.0397586	0.413755	0.486825	0.0572018	UWF	1.45732	1.1003
ACYPI007901	1.52977	4.33353	0.033526	1.4694	1.28724	11.012	3.09823	13.3805	11.7602	13.918	7.13018	1.27823	14.6356	16.2927	1.01573	WM	0.6297	0.890861
ACYPI30849	2.76684	0.706059	43.2352	3.17999	0.958257	2.39248	0.65987	0.381725	0.246471	0.438916	11.1855	42.4819	0.842418	0.439171	39.7082	SF	1.85744	1.20177
ACYPI010005	4.94815	1.70392	23.4704	6.55787	1.80463	2.81133	1.641	2.6671	2.57002	2.82752	7.6774	25.1564	2.57363	2.89371	25.9413	SF	1.26254	1.11363
ACYPI010210	1.12146	1.17507	18.9616	1.67696	1.33884	2.27182	1.22341	0.0455405	0.0361469	0.0283505	4.11102	18.1117	0.233698	0.113752	15.5036	SF	1.80196	1.1864
ACYPI001717	3.92344	1.50302	16.8808	3.49888	1.42364	2.66669	2.13009	0.902834	1.22716	0.606412	4.75751	15.1661	0.695069	1.06594	17.1443	SF	1.07416	1.12599
ACYPI005206	12.6378	15.4145	39.6644	10.6117	10.2943	17.9385	16.2122	3.49242	4.71791	4.40128	12.5093	36.2582	4.02638	5.43932	36.9446	SF	1.80142	0.989305
ACYPI003030	7.13284	3.03318	15.3333	10.0437	2.17117	5.21309	2.81644	5.09351	5.11221	6.44735	7.95323	16.878	5.43834	5.10937	17.6418	SF	1.17606	0.921212
ACYPI48957	0.460418	0.64663	0.37259	0.0887038	0.466656	2.11809	2.13851	13.1439	12.6062	14.3033	5.7413	0.97842	12.8631	19.4608	1.36202	WM	0.763461	0.961982
ACYPI41965	0.190664	0.0753064	3.00657	0.364459	0.111307	0.372353	0.0597953	23.1555	22.0673	19.4837	22.6898	5.01843	22.8502	20.9625	3.63775	UWM	0.8748	0.952045
ACYPI38876	2.47272	0.834462	29.0724	4.60575	1.1581	1.17715	0.608721	2.80851	2.83421	4.38712	8.77599	28.7142	1.13634	1.10631	29.6876	SF	0.492322	1.15881
ACYPI006494	14.4715	8.39194	25.8993	15.3978	8.05826	14.4195	9.07682	11.9482	13.2164	12.5585	17.2113	29.3479	11.4063	14.0222	29.1123	SF	1.92664	0.804944
ACYPI003866	5.7677	3.50831	0.828654	8.88044	13.496	14.492	4.59081	42.2108	50.2997	42.3513	50.8986	1.72452	34.1326	48.0602	2.41581	UWM	1.49614	0.957891
ACYPI005122	20.0245	8.75893	37.4685	14.278	5.53647	22.0935	9.6435	13.1961	10.6722	15.3157	20.7381	35.858	10.2027	14.3046	37.4338	SF	0.919969	0.878106
ACYPI35885	13.1135	3.31161	26.5895	16.0224	5.17676	5.69272	3.64507	9.81655	10.3647	8.48261	11.0504	28.2325	11.0341	8.29318	27.9098	SF	0.870515	0.929677
ACYPI000965	3.08832	2.25404	18.402	4.1744	2.4814	1.9954	2.48432	0.92964	0.907039	1.2428	5.12085	16.8116	1.2644	1.38339	18.0912	SF	0.842946	1.12184
ACYPI006077	17.6302	6.61757	26.3882	11.8202	4.3349	21.2229	10.4742	6.6814	6.40568	7.21205	11.6592	24.349	5.3457	6.76428	25.9996	SF	1.08273	0.871537
ACYPI009486	27.8385	14.332	43.1716	21.7392	13.2036	26.6883	15.9506	12.9717	11.3237	13.4686	21.1147	45.8754	11.8895	14.4577	46.0894	SF	1.62634	0.870794
ACYPI26413	20.0015	13.2138	0.228212	18.9739	16.6459	22.7762	13.0337	6.31618	6.3428	5.83739	10.1782	0.38913	5.24103	7.22731	1.23878	WF	1.96691	0.902266
ACYPI002882	10.2852	3.14907	18.707	12.6451	3.72666	8.84218	4.20192	11.2707	8.90857	9.66078	10.3651	19.0631	11.1812	9.00784	20.314	SF	0.843999	0.805626
ACYPI42748	3.0093	1.19591	1.80976	3.67625	2.09645	6.44076	1.42491	11.6527	13.121	10.8862	12.5803	3.56429	13.9772	14.1111	3.25222	UWM	0.776316	0.854483
ACYPI006447	2.2416	1.01674	38.7618	2.13378	1.00602	3.25772	1.17453	4.12963	3.42483	3.98067	9.42691	38.0432	7.05877	7.21168	36.1978	SF	1.32262	1.14809
ACYPI089512	0.194658	0.0764025	2.73477	0.482799	0.330236	0.662141	0.389706	36.6634	27.2777	37.7004	24.905	1.2351	36.7418	32.9493	4.89261	WM	0.577412	1.0337
ACYPI003239	33.6464	15.606	56.2104	16.954	10.1067	25.3386	12.3042	22.156	27.3686	14.4235	36.2015	53.9998	12.4647	16.6632	54.7947	SF	1.11973	0.881475
ACYPI005444	12.8074	5.69086	31.082	12.2475	6.09875	9.20441	6.00018	6.93599	7.34508	6.27418	12.2817	32.2506	7.56049	9.3946	31.6317	SF	0.584641	0.981896
ACYPI002938	12.0931	6.80033	22.2821	16.1627	8.69424	11.4996	9.35081	4.34818	4.31412	4.71843	8.36838	18.497	4.19018	5.15875	19.4513	SF	1.96855	0.85278
ACYPI003458	5.45275	6.85672	2.12659	6.71713	4.88076	6.71102	5.38292	17.3272	13.6224	15.6006	8.25708	3.68207	15.5387	16.4217	4.72499	WM	1.01519	0.812398
ACYPI001765	17.8581	12.7511	61.264	15.4767	14.7407	24.1304	18.4317	10.7895	8.95328	16.388	19.4846	58.4839	12.5206	11.7064	57.9266	SF	1.78782	0.992182
ACYPI008107	12.7015	6.3539	28.1635	8.57028	3.22915	14.7273	6.92092	4.66668	3.88132	4.07462	9.12288	25.7193	3.24011	4.3825	28.2032	SF	1.42276	1.00065
ACYPI006505	14.9709	12.2428	39.374	13.6493	11.8266	18.6529	17.3718	4.36664	6.11592	4.57409	15.4776	41.5322	4.55655	5.01172	43.1894	SF	1.91317	0.990489
ACYPI31053	0.0798508	0	0.00513992	0.0245119	0	0.0510074	0	21.6686	21.6067	22.577	19.4986	0.0467086	21.305	23.4812	1.95419	WM	0.655156	0.995434
ACYPI009571	4.1291	1.97801	15.6468	7.44471	2.3768	2.7983	1.99932	1.82096	1.92913	1.48727	4.71895	15.9817	1.66357	2.09915	14.3026	SF	0.88867	1.06252
ACYPI008167	4.86151	1.79357	33.4745	7.61768	2.36885	4.88048	1.79766	3.2453	3.80945	4.44532	9.0787	34.9188	4.00356	4.14803	32.2605	SF	1.33081	1.12072
ACYPI000862	4.22079	1.5714	19.3083	5.155	1.88362	3.77302	1.813	8.80372	9.98245	4.4151	7.5092	20.2181	5.68056	6.47696	18.7342	SF	0.748252	0.987023
ACYPI009458	12.0567	4.67137	51.0203	12.937	5.79454	9.10674	6.12545	4.0375	2.34485	3.43141	10.8047	49.8055	4.19245	2.64727	51.324	SF	0.803515	1.12159
ACYPI006946	1.79534	1.01207	26.8636	2.22834	1.95617	3.41722	1.56815	0.440357	0.50288	0.322624	6.01549	27.0579	1.12572	1.31483	25.4596	SF	0.872117	1.18166
ACYPI34736	16.4884	19.2269	1.12297	18.7098	16.7762	14.8187	19.5085	8.39705	5.09825	7.07663	7.49458	1.50489	6.13508	8.21499	2.62227	UWF	1.50281	0.810076
ACYPI002268	8.944	11.0607	15.858	11.0347	9.53412	6.3586	12.3876	0.201797	0.216406	0.165025	4.01485	15.8397	0.120667	0.244086	16.9246	SF	0.621152	0.91948
ACYPI009981	15.8631	8.62965	33.5544	19.0906	8.89989	19.7834	12.2984	5.89552	7.006	7.56121	16.4263	33.4172	5.23115	8.26126	31.7709	SF	0.992472	0.908337
ACYPI009437	17.5392	2.17438	18.3691	17.9615	2.59717	12.0526	2.58887	7.17037	6.29246	5.84419	7.13135	16.4164	5.06798	5.32178	18.3696	SF	1.12754	0.818518
ACYPI005347	20.903	8.32334	40.7539	21.1744	9.24558	22.4471	11.8732	9.6601	10.9331	9.70956	17.8305	39.3864	8.50863	9.20826	37.3649	SF	1.70498	0.909979
ACYPI45608	10.0838	12.0163	0.288032	12.656	8.7407	3.93406	12.0263	0.277139	0.298245	0.125745	0.127293	0.0342761	0.262858	0.210892	0.13136	UWF	1.89406	1.0332
ACYPI085561	15.739	8.09314	0.143068	15.715	6.99	12.6637	8.81553	12.9928	9.1305	7.82163	3.91307	0.23431	8.40182	7.62332	0.602734	WF	1.76864	0.82635
ACYPI009656	5.50165	6.7125	20.4892	7.63453	7.00062	10.4811	10.9163	1.26873	1.07102	0.760699	3.86432	16.4963	0.989126	1.00315	18.6407	SF	1.99828	0.99291
ACYPI004857	3.72434	3.07451	20.6176	8.03283	4.85907	4.99809	4.26606	8.7347	8.60228	7.2464	10.7682	21.5604	8.33584	7.56659	21.5187	SF	0.532696	0.935192
ACYPI36559	8.78494	1.65074	23.6712	5.52158	1.85318	12.7966	2.84259	2.40072	2.58223	2.44363	5.82795	21.7261	1.95116	2.54967	23.084	SF	0.997673	1.06307
ACYPI004429	3.17186	1.30013	14.4868	4.19197	1.78369	2.21199	1.22905	5.509	3.90538	5.46017	5.90164	17.3532	5.69741	5.39934	15.2361	SF	1.4866	1.00698
ACYPI061286	0.0187539	0	0.0362883	0.0511234	0.000685378	0.0255819	0.00875835	18.8352	12.2403	16.5297	8.46372	0.0974257	16.1526	17.4431	1.02508	WM	1.45223	1.05875
ACYPI089196	4.92772	1.76537	18.6916	3.08613	1.52685	11.3236	2.68809	3.17923	2.95899	2.8708	4.79027	20.7969	1.89223	2.67404	17.0248	SF	1.89029	1.05676
ACYPI39383	1.68532	0.543764	20.1147	1.76396	0.613932	1.0208	0.527809	9.31068	8.74228	6.76864	8.53953	19.443	6.68442	6.83461	18.7295	SF	0.692705	1.02252
ACYPI003560	9.27179	1.84011	12.307	5.13955	1.13308	11.4564	2.85084	2.28087	2.10034	1.80906	4.06154	13.6881	1.1315	1.60293	15.4134	SF	1.55637	0.980261
ACYPI009986	12.624	18.8393	0.21344	14.2769	15.6019	8.08322	18.918	5.00956	2.50399	4.06389	1.68689	0.206407	3.74711	3.78869	0.459027	UWF	1.89224	0.98452
ACYPI080971	0.943302	0.596522	0.360221	0.695354	0.69077	2.71844	0.862994	19.9219	11.9945	18.4514	8.32916	0.766375	17.5625	16.1135	1.05434	WM	1.19159	1.04832
ACYPI009306	23.5428	9.74994	32.7835	21.3899	9.85887	23.1191	9.7827	12.4244	10.2242	11.3418	20.2047	33.8526	10.4106	11.2403	35.9852	SF	1.63002	0.827843
ACYPI002816	9.97477	10.5349	48.5951	14.055	10.4388	5.92405	11.2499	0.319867	0.275004	0.15148	10.5217	50.5272	0.422498	0.468385	47.2767	SF	1.63488	1.12306
ACYPI008039	12.0149	3.9567	24.8569	10.218	3.37029	11.8387	5.68743	4.72614	4.89555	4.43971	8.04874	23.9684	3.2737	3.73163	23.9859	SF	0.507999	0.988359
ACYPI002126	14.2335	9.89589	48.9728	19.2703	14.8953	11.0949	10.3003	10.1371	10.2055	9.17542	22.0618	50.1437	9.01046	9.40923	48.0073	SF	1.06984	0.99564
ACYPI004013	9.56155	3.82646	17.5684	7.61455	3.18336	9.69686	4.56624	4.47121	4.56351	6.1353	7.11787	19.1998	5.15018	6.94949	17.6781	SF	0.911873	0.915558
ACYPI005217	0.540028	0.400847	0.580583	0.483966	0.298817	1.52232	0.760184	12.214	9.04724	11.9309	4.47637	1.49569	13.9737	12.2001	0.935216	WM	1.10678	1.03527
ACYPI35238	5.34111	1.89567	3.15033	6.49405	2.3724	2.75276	1.35303	22.0277	19.6086	19.0147	15.0053	3.40871	19.3218	15.9935	2.69636	WM	1.65803	0.91838
ACYPI003638	13.6893	6.54519	33.7781	11.6113	7.4248	13.2712	7.36823	16.2973	16.2629	13.8668	15.8859	35.0368	13.6071	12.9276	33.4812	SF	0.82587	0.886453
ACYPI005476	5.39503	2.25534	3.6571	6.25582	3.03862	4.77913	2.85884	22.6788	14.4434	20.5537	7.94767	2.5923	21.5675	15.8655	2.86077	WM	1.06292	0.972417
ACYPI005559	36.0315	17.6846	65.459	26.7093	10.7556	46.7644	17.6633	15.0837	12.7289	17.3121	26.4428	61.9246	12.6843	17.4702	63.5284	SF	1.76972	0.913024
ACYPI25972	0.504849	0.283167	20.3712	0.610026	0.083449	0.581813	0.212104	20.3587	18.9414	16.937	11.1214	20.9223	13.4345	14.2382	17.5456	SF	1.81153	0.836556
ACYPI002648	6.47553	4.17774	16.5664	5.23748	3.55149	8.60847	5.10742	2.67601	2.81959	2.64016	5.65152	15.9875	1.90924	2.43576	17.7534	SF	0.900231	0.995114
ACYPI005239	9.46458	6.22707	58.8298	13.8638	6.87134	7.18287	6.20463	10.2902	12.0656	10.4835	20.5521	58.7454	10.7466	9.73949	55.3846	SF	1.96518	1.07121
ACYPI009192	16.979	15.5471	27.2829	10.7262	9.54967	30.9074	16.0745	6.71352	7.59986	8.86825	13.8113	28.4419	5.26349	8.06117	30.9765	SF	1.88901	0.817188
ACYPI35925	0.533124	0.163819	0	1.07327	0.722607	0.453011	0.0619351	12.3875	16.2787	10.2573	4.43846	0.0494507	10.3181	4.95541	7.31499	WM	1.2127	0.976626
ACYPI060816	8.30736	17.9801	6.29601	12.2927	19.2521	8.12253	19.2615	4.35541	3.24334	4.1521	3.82856	4.41596	5.90582	4.42165	3.68507	UWF	0.737118	0.944539
ACYPI006642	11.5955	5.80455	22.781	8.76955	4.43954	9.39294	5.50484	6.72499	5.75144	6.50913	10.1821	22.7864	4.8975	6.46545	24.983	SF	1.26977	0.94512
ACYPI003174	22.2902	14.3441	32.8353	19.0558	12.2101	26.548	20.4533	8.1876	7.3058	7.60808	14.4263	31.9467	7.13225	9.5266	35.2213	SF	1.6934	0.827294
ACYPI004713	11.1882	6.41706	28.1014	9.69724	5.17223	13.1779	7.1541	6.64856	7.12117	7.93759	13.3167	27.0101	7.23292	8.29105	26.2793	SF	0.916974	0.932536
ACYPI000445	20.369	9.59375	31.4902	17.0791	10.3789	20.0025	10.1935	14.5672	12.1098	15.1108	15.8047	30.9119	12.399	14.7116	34.2676	SF	1.79393	0.804359
ACYPI003682	15.6479	9.21738	38.6855	14.9764	7.11283	17.6557	13.7371	8.68767	7.63321	7.69702	13.8024	37.4888	7.24336	8.03204	39.7643	SF	1.13826	0.966568
ACYPI009433	19.1403	4.63836	25.3939	17.7469	7.25166	8.43282	5.37848	9.95968	9.29493	9.69582	11.2328	22.7683	11.1896	10.2878	24.3149	SF	1.31972	0.821419
ACYPI005967	23.2696	3.88587	34.343	11.9463	2.75881	34.6465	5.16358	15.0655	10.3364	12.0701	13.8165	32.038	8.5401	10.0422	31.793	SF	1.40686	0.8641
ACYPI004721	9.17251	3.29211	19.6846	5.61605	2.80709	6.53515	2.73394	17.8355	20.1936	5.1826	9.9928	17.7739	4.76482	5.25331	19.1691	SF	0.988526	0.837747
ACYPI000254	20.0084	11.8591	32.5006	23.4902	11.3158	12.766	13.3265	5.1879	5.34228	6.57334	14.3168	33.9631	5.2107	6.16991	31.3532	SF	1.30812	0.903519
ACYPI006596	8.78552	6.64254	19.6701	6.35066	4.78613	12.5937	7.45177	4.25633	3.57811	5.37185	5.65878	18.0744	3.0958	4.45631	21.914	SF	1.9289	0.943977
ACYPI007458	8.61339	2.49223	24.2333	10.2697	2.47166	9.84481	3.44555	7.07586	5.66221	8.09731	10.5095	25.4354	6.70596	8.02744	24.2202	SF	0.697845	0.968443
ACYPI009518	10.2862	6.18859	26.7979	9.6834	5.30602	7.91804	7.22149	1.14608	1.32215	1.06171	8.29065	25.7762	0.975524	1.28321	29.2992	SF	1.81254	1.0647
ACYPI42163	2.85388	0.682643	28.221	2.19831	0.607646	2.48901	1.5611	0.438761	0.952389	0.444121	5.65553	27.4483	0.735326	1.51696	30.5248	SF	1.60049	1.1916
ACYPI007520	11.5589	6.08949	16.0551	11.9343	5.24843	9.30305	6.52236	1.83025	2.12388	3.30031	7.05045	14.8736	2.85717	3.87091	18.4852	SF	1.84142	0.887301
ACYPI002216	5.63831	4.39087	23.9251	5.95121	4.22544	5.14023	5.2597	3.59578	3.22008	4.64073	11.0121	25.9462	5.0849	4.626	27.6267	SF	1.85341	1.04746
ACYPI39396	8.92361	5.36755	27.2261	5.82596	3.38411	11.1305	5.09505	7.32787	5.27028	6.34816	8.91373	24.466	5.87066	6.28385	26.6224	SF	1.45101	0.995445
ACYPI009399	8.69081	6.60086	19.5125	12.966	8.83395	5.82919	7.35453	5.40598	6.19656	4.92042	10.4673	21.7952	5.71939	5.85858	20.9145	SF	1.15123	0.893039
ACYPI004506	1.72397	0.515245	13.9095	1.00112	0.341071	1.58165	0.434856	0.526268	0.38889	0.565709	2.68374	13.7473	0.629236	0.669007	11.6251	SF	1.27466	1.17961
ACYPI002419	12.4222	19.8457	0.0469114	10.6853	10.9216	12.4211	3.44148	3.96316	1.3335	1.18857	1.28571	0.0371186	2.1332	0.981544	0.256056	WF	1.00248	0.930296
ACYPI001886	5.92923	6.53787	27.404	7.02471	6.03791	3.24206	6.43829	0.810936	0.531581	0.553208	6.01925	25.4933	0.824579	0.578131	24.9705	SF	1.28102	1.10704
ACYPI30893	0.115381	0.0218672	1.46446	0.279798	0.0616334	0.0772827	0.00678254	18.4681	19.4425	19.4061	13.0571	1.8572	19.6646	16.4199	1.18132	WM	0.629587	1.01544
ACYPI000920	7.15456	3.66163	23.3241	10.5614	4.95129	4.6743	3.65197	11.0183	11.4299	9.62907	17.6675	22.9947	7.82104	9.0756	20.9319	SF	1.29655	0.873437
ACYPI001766	3.88032	4.35894	19.2606	2.59215	2.00015	5.91687	4.00855	0.857059	0.842772	0.994834	5.25201	16.3225	0.942263	0.956995	16.3834	SF	1.67901	1.09315
ACYPI008715	17.7268	5.10277	36.1322	15.5577	6.11661	11.2992	5.2431	7.59381	6.60572	7.13704	10.6547	37.2312	6.2999	7.09467	38.8926	SF	1.38972	1.01297
ACYPI002119	15.4682	11.8312	30.2748	15.2791	11.1806	12.2138	11.8686	4.04006	5.99746	4.35979	14.1528	27.8761	3.06769	4.88319	27.0021	SF	1.69451	0.914303
ACYPI009112	5.50545	1.30679	0.402678	3.68618	1.73141	4.55342	1.26229	13.224	10.627	16.772	8.31146	2.82076	13.8825	16.4261	2.65738	WM	1.88729	0.912187
ACYPI002202	2.15458	1.23148	29.0742	2.12387	1.00656	2.32157	1.09939	1.37447	2.54136	2.30849	8.54411	27.687	2.18407	3.6385	26.0568	SF	1.51033	1.15784
ACYPI004707	7.62372	3.8916	17.5893	7.05305	3.85353	8.28909	5.09518	3.09214	3.30026	3.87669	6.26205	17.0503	3.07723	4.37009	17.0767	SF	0.303858	0.960997
ACYPI005736	7.32422	1.86472	18.8836	9.6355	1.53532	3.60308	1.0964	7.41463	8.56421	7.70834	10.2588	18.8327	7.21659	7.7828	17.4396	SF	0.819396	0.914566
ACYPI008151	12.2192	6.0807	25.234	12.8283	6.04651	9.09231	4.96562	8.77713	7.67299	8.15341	11.3313	24.7943	8.70269	7.69541	24.2631	SF	0.486168	0.901489
ACYPI006435	4.06638	1.00144	13.1579	4.65914	0	2.29514	0.88464	0	0	0	5.18623	14.4858	0	0	12.6591	SF	0.944189	1.13777
ACYPI40638	2.23374	6.69549	1.26417	1.30962	3.71611	4.30431	6.83213	15.4335	17.5327	15.9898	18.3123	2.34204	12.4535	21.0791	3.34153	UWM	1.86368	0.916591
ACYPI32429	7.44828	4.85309	19.9025	7.91293	5.88675	6.71902	5.64066	4.63226	3.29868	3.48638	5.22988	17.4176	4.25514	4.10619	18.8029	SF	1.24518	0.967276
ACYPI006348	4.86766	4.15613	18.7982	6.13162	3.92564	6.17035	4.32591	2.57278	3.45283	2.49902	7.78157	20.9204	2.24198	2.34423	18.7684	SF	1.23395	1.03427
ACYPI002229	22.5488	12.3521	54.1363	25.9359	14.6063	14.6733	14.7915	3.86535	3.90021	4.06203	15.5535	56.1878	4.79118	5.25415	56.7447	SF	1.37371	1.03701
ACYPI40226	11.3035	12.7923	1.48545	15.5161	15.6713	4.83913	12.6277	2.16034	1.11875	1.32894	1.94559	2.73947	1.02264	1.41959	3.87041	UWF	1.71169	0.953405
ACYPI009375	25.5089	14.5514	58.5346	36.9878	16.1321	20.8848	12.3575	20.8883	22.1123	22.9386	32.0123	55.2431	18.5693	24.6841	55.9838	SF	1.72671	0.855877
