# Supplementary material for: Gene Expression Profiling Indicated Diverse Functions and Characteristics of Core Genes in Pea Aphid
Source: Insects. 2020 Mar 15;11(3):186. doi: 10.3390/insects11030186 (PMC7142545; doi:10.3390/insects11030186)
Supplement: Supplementary file 1 [file insects-11-00186-s001.zip › Supplementary_materials/Table S3--15Mar2020.xlsx]

## Sheet: Sheet1
Table S3. Random forest results based on gene expression.
Gene	SF	UWF	UWM	WF	WM	Mean Decrease Accuracy	Mean Decrease Gini
ACYPI066005	0.001	0.001	0.0015	0	0	0.0012	0.016738
ACYPI005352	0.001	0	0.0015	0	0.0025	0.00113333	0.0211859
ACYPI22867	0	0.001	0.001	0	0.002	0.00111667	0.0083619
ACYPI086245	0.002	0	0	0	0.001	0.001	0.0075464
ACYPI085747	0.0005	0.001	0.002	0	0	0.000952381	0.0141445
ACYPI082540	0	0	0.003	0	0.001	0.00095	0.0124244
ACYPI069913	0	0	0.0015	0	0.001	0.000916667	0.00872051
ACYPI004113	0	0.001	0	0.001	0.001	0.000833333	0.0163488
ACYPI26120	0.001	0.002	0.0015	0	0	0.000809524	0.0135055
ACYPI005354	0.002	0.001	0	0.001	0	0.0008	0.00697203
ACYPI29347	0.003	0	0	0	0	0.0008	0.0102132
ACYPI44583	0	0.002	0.0005	0	0	0.000783333	0.00683333
ACYPI063274	0	0.002	0.0005	0	0.001	0.000759524	0.0159765
ACYPI062897	0	0.001	0	0	0.002	0.000733333	0.0137057
ACYPI069375	0.0005	0.001	0.0005	0	0	0.000733333	0.0133349
ACYPI47565	0	0	0	0.001	0.002	0.000733333	0.0066033
ACYPI32533	0	0	0.003	0	0	0.0007	0.0226547
ACYPI20910	0	0	0.001	0	0.0015	0.0007	0.00897863
ACYPI28476	0	0.002	0	0	0.001	0.0007	0.00920726
ACYPI084571	0.001	0	0.002	0	0	0.0007	0.0140082
ACYPI062478	0	0.001	0	0.001	0.001	0.0007	0.00957668
ACYPI54050	0.001	0	0.0015	0	0	0.0007	0.00752261
ACYPI25717	0.001	0.001	0.001	0	0	0.000666667	0.0109195
ACYPI37898	0.001	0	0	0	0.001	0.000666667	0.00355556
ACYPI083113	0	0.001	0.0005	0.001	0.0005	0.000666667	0.00929573
ACYPI085736	0	0	0	0	0.002	0.000666667	0.0103808
ACYPI084912	0.001	0.001	0	0	0	0.000666667	0.00187413
ACYPI063847	0.001	0	0	0.001	0	0.000666667	0.0008
ACYPI086983	0	0.001	0	0	0.0005	0.000666667	0.0074
ACYPI49740	0.001	0	0.001	0.001	0	0.00065	0.00810256
ACYPI065939	0	0	0.003	0	0	0.00065	0.00950241
ACYPI36430	0.001	0	0.0005	0	0.001	0.00065	0.00526511
ACYPI21967	0.002	0	0	0	0.001	0.00065	0.00446037
ACYPI33178	0	0.001	0.001	0.001	0	0.00065	0.00286667
ACYPI46077	0	0	0	0.001	0.0015	0.00065	0.00903492
ACYPI089307	0.001	0	0	0	0.001	0.000619048	0.0110225
ACYPI21346	0.0015	0	0	0	0.001	0.000616667	0.0168032
ACYPI087977	0	0.002	0	0	0.0005	0.0006	0.00539068
ACYPI43113	0	0	0.002	0.001	0	0.0006	0.0126106
ACYPI072799	0	0.001	0.001	0	0	0.0006	0.00873737
ACYPI25345	0.001	0	0.001	0	0	0.0006	0.00486081
ACYPI36248	0	0	0.001	0	0.001	0.0006	0.00828498
ACYPI49564	0.001	0.001	0.001	0	0	0.0006	0.0125704
ACYPI44111	0.001	0	0	0	0.001	0.0006	0.0125654
ACYPI23781	0	0	0.002	0	0	0.000583333	0.00778571
ACYPI50934	0	0.001	0	0	0.002	0.000583333	0.00456667
ACYPI20861	0.001	0.002	0	0	0	0.000583333	0.0127527
ACYPI063557	0.002	0	0.0005	0	0	0.000583333	0.0160085
ACYPI49401	0	0	0.0015	0	0.001	0.000583333	0.0150857
ACYPI53162	0.001	0	0.001	0	0.001	0.000583333	0.0211495
ACYPI060806	0.001	0	0.0015	0	0	0.000566667	0.0167344
ACYPI54103	0	0.002	0	0	0	0.000533333	0.00788617
ACYPI48151	0	0.001	0.002	0	0	0.000533333	0.0123124
ACYPI21713	0	0	0.001	0	0	0.0005	0.0059406
ACYPI089424	0	0.001	0	0	0	0.0005	0.00136667
ACYPI55085	0	0.001	0.001	0	0	0.0005	0.0045
ACYPI39363	0	0	0.002	0	0	0.0005	0.00597793
ACYPI21820	0.001	0	0.001	0	0	0.0005	0.00386014
ACYPI005586	0	0	0.001	0	0.001	0.0005	0.00443333
ACYPI48807	0	0.001	0	0	0.001	0.0005	0.0115447
ACYPI30920	0	0.001	0.001	0	0	0.0005	0.0079442
ACYPI46492	0.001	0	0	0	0.0005	0.0005	0.00894231
ACYPI39557	0	0.001	0	0	0.001	0.0005	0.00544286
ACYPI34591	0	0	0.0015	0	0	0.0005	0.00455385
ACYPI080638	0.001	0	0.0005	0	0	0.0005	0.00369231
ACYPI081473	0	0	-0.001	0.001	0.0015	0.0005	0.0130363
ACYPI087165	0	0	0.0005	0	0.001	0.0005	0.0107425
ACYPI085129	0.001	0	0	0	0	0.0005	0.0140596
ACYPI005051	0.001	0	0.0005	0	0	0.0005	0.00979597
ACYPI36720	0.0005	0.002	0	0	0	0.0005	0.00883333
ACYPI086500	0.001	0	0	0	0.0005	0.0005	0.016211
ACYPI005869	0.001	0	0	0	0.001	0.0005	0.00583574
ACYPI37133	0.0005	0.001	0	0	0	0.0005	0.00294048
ACYPI089183	0.001	0	0.002	0	0	0.000485714	0.0105084
ACYPI088536	0	0.001	0.001	0	0.0005	0.00047619	0.00745238
ACYPI086256	0.001	0.001	0	0	0.0005	0.000452381	0.00514957
ACYPI060363	0	0	0.0015	0	0.0005	0.000452381	0.00826667
ACYPI060552	0	0.002	0	0	0	0.00045	0.00408333
ACYPI084338	0	0	0	0	0.002	0.00045	0.00756239
ACYPI062528	0	0	0.0005	0	0.001	0.00045	0.0105905
ACYPI43161	0	0	0	0.001	0.001	0.00045	0.0160974
ACYPI066917	0	0	0.001	0	0.001	0.00045	0.00423077
ACYPI23111	0.0015	0	0	0	0	0.00045	0.00406349
ACYPI55217	0	0	0.001	0	0.001	0.00045	0.0115714
ACYPI073852	0.0015	0	0	0	0	0.00045	0.0123738
ACYPI37497	0	0	0.001	0	0.001	0.00045	0.00531429
ACYPI087830	0	0	0.0015	0	0	0.00045	0.00371429
ACYPI067687	0.001	0	0.0005	0	0	0.00045	0.0097119
ACYPI068436	0.002	0	0	0	0	0.000442857	0.00983901
ACYPI003497	0	0	0.001	0	0.0005	0.000428571	0.00356795
ACYPI22184	0	0	0	0	0.002	0.000416667	0.0037
ACYPI52123	0.001	0.001	0	0	0	0.000416667	0.014176
ACYPI31569	0	0.002	0	0	0	0.000416667	0.00655
ACYPI088117	0.0005	0.001	0	0	0	0.000416667	0.0105007
ACYPI069491	0	0.002	0	0	0	0.000416667	0.0107872
ACYPI081532	0	0	0.0005	0	0.001	0.0004	0.00421978
ACYPI52287	0	0.001	0.001	0	-0.0005	0.0004	0.00613333
ACYPI063786	0.002	0	0	0	0	0.0004	0.00929829
ACYPI38795	0	0.001	0.001	0	0	0.0004	0.0112577
ACYPI086510	0	0	0	0	0.002	0.0004	0.0129575
ACYPI54281	0	0	0.0005	0	0.001	0.0004	0.00293333
ACYPI39058	0.002	0	0	0	-0.0005	0.0004	0.0166453
ACYPI44830	0.001	0	0	0	0.001	0.0004	0.00846538
ACYPI55591	-0.001	0.002	0	0.001	0	0.0004	0.0045127
ACYPI33037	0	0	0.001	0	0.001	0.0004	0.00515
ACYPI31325	0	0.001	0	0.001	0	0.0004	0.00663333
ACYPI22132	0.0015	0	0	0	0	0.0004	0.00641667
ACYPI073882	0.001	0	0	0	0.001	0.0004	0.00953889
ACYPI065829	0	0.001	0.0005	0	0	0.0004	0.00714029
ACYPI27741	0	0.001	0.001	0	0	0.0004	0.00739127
ACYPI073637	0	0	0.001	0	0	0.0004	0.00910226
ACYPI000274	0	0	0	0	0.001	0.0004	0.00617998
ACYPI42879	0	0	0.001	0	0.0005	0.0004	0.00448718
ACYPI083791	0	0.001	0.001	0	0	0.000366667	0.0148676
ACYPI087593	0	0	0.0015	0	0	0.000366667	0.0049021
ACYPI064485	0	0	0	0.002	0	0.000366667	0.00676557
ACYPI41883	0.0015	0	0	0	0	0.000342857	0.00823846
ACYPI004374	0	0.001	0.001	0	0	0.000342857	0.0065
ACYPI073341	0.001	0.001	0	0	0	0.000333333	0.00896679
ACYPI066794	0.001	0	0	0	0	0.000333333	0.0079211
ACYPI43122	0	0	0.001	0	0.001	0.000333333	0.00692692
ACYPI070610	0	0.001	0	0	0	0.000333333	0.00219231
ACYPI086282	0	0	0	0	0.001	0.000333333	0.00569787
ACYPI073495	0	0	0.001	0	0	0.000333333	0.00318333
ACYPI073763	0	0	0	0	0.001	0.000333333	0.00866374
ACYPI48187	0	0.001	0	0	0.0005	0.000333333	0.00828901
ACYPI008668	0.001	0	0	0	0	0.000333333	0.0100346
ACYPI089138	0.001	0	0.001	0	0	0.000333333	0.00657778
ACYPI43604	0	0.001	0	0	0	0.000333333	0.00783333
ACYPI56145	0	0	0.001	0	0	0.000333333	0.0130216
ACYPI21365	0	0	0	0	0.0005	0.000333333	0.0062
ACYPI064753	0.001	0	0	0.001	0	0.000333333	0.00592991
ACYPI087736	0.001	0	0	0	0	0.000333333	0.00367063
ACYPI071759	0.0005	0	0	0	0	0.000333333	0.00307792
ACYPI084240	0.001	0	0.0005	0	0	0.000333333	0.0144946
ACYPI088914	0	0	0.001	0	0	0.000333333	0.010274
ACYPI064622	0.002	0	0	0	0	0.000333333	0.0072
ACYPI54488	0	0	0	0	0.0005	0.000333333	0.00486923
ACYPI008201	0	0.001	0	0	0	0.000333333	0.006
ACYPI41755	0	0	0.001	0	0	0.000333333	0.00402968
ACYPI071254	0	0.001	0	0	0	0.000333333	0.00509103
ACYPI072130	0	0	0.0005	0.001	0	0.000333333	0.00963028
ACYPI087633	0.001	0	0	0.001	0	0.000333333	0.00680513
ACYPI38863	0	0	0.0005	0	0	0.000333333	0.0123372
ACYPI068572	0	0	0.001	0	0.001	0.000333333	0.0124405
ACYPI060685	0	0.001	0	0	0	0.000333333	0.00685786
ACYPI43376	0	0	0.0005	0	0.0005	0.000333333	0.00364429
ACYPI20169	0.001	0	0.001	0	0	0.000309524	0.0153974
ACYPI081145	0	0	0.001	0	0	0.0003	0.0151435
ENSRNA022719753	0.001	-0.001	0	0	0	0.0003	0.0146934
ACYPI31197	0	0	0.001	0	0.0005	0.0003	0.0154
ACYPI085122	0.001	0	0	0	0.001	0.000285714	0.00593333
ACYPI066058	0.001	0.002	-0.001	0	0	0.000283333	0.0163465
ACYPI007686	0.001	0	0	0	-0.0005	0.00027381	0.0206756
ACYPI085951	0.0005	0	0	0	0	0.00025	0.00638485
ACYPI083221	0	0	0.001	0	0	0.00025	0.00894351
ACYPI52226	0	0	0	0.001	0	0.00025	0.00435
ACYPI062847	0.001	0	0	0	0	0.00025	0.00830491
ACYPI23725	0	0	0	0.001	0	0.00025	0.00894141
ACYPI080883	0	0	0	0	0.001	0.00025	0.0101253
ACYPI088619	0	0.001	0	0	0	0.00025	0.0037
ACYPI082422	0	0	0.0005	0	0	0.00025	0.00519316
ACYPI21868	0.001	0	0	0	0	0.00025	0.00766453
ACYPI48621	0.001	0	0	0	0	0.00025	0.0147333
ACYPI33167	0.001	0	0	0	0	0.00025	0.00244615
ACYPI069185	0.001	0	0	0	0	0.00025	0.00324945
ACYPI084212	0	0	0.001	0	0	0.00025	0.00887393
ACYPI49360	0.001	0	0	0	0	0.00025	0.0100581
ACYPI28026	0	0.001	0	0	0	0.00025	0.0015
ACYPI081305	0	0	0	0.001	0	0.00025	0.0015
ACYPI004894	0	0	0	0	0.0005	0.00025	0.00667619
ACYPI088298	0	0	0.001	0	0	0.00025	0.0106758
ACYPI49070	0	0	0	0	0.001	0.00025	0.00136111
ACYPI53910	0	0	0.001	0	0	0.00025	0.0097094
ACYPI084128	0	0	0	0.001	0	0.00025	0.00544433
ACYPI007674	0	0	0	0	0.001	0.00025	0.00232618
ACYPI081975	0.001	0	0	0	0	0.00025	0.00917201
ACYPI082039	0	0.001	0	0	0	0.00025	0.00183333
ACYPI37394	0	0.001	0	0	0	0.00025	0.0131979
ACYPI48273	0.001	0	0	0	0	0.00025	0.00390404
ACYPI072008	0.0005	0	0	0	0	0.00025	0.00339021
ACYPI061424	0.001	0	0	0	0	0.00025	0.00568718
ACYPI002490	0	0.001	0	0	0	0.00025	0.0032
ACYPI087118	0	0	0.001	0	0	0.00025	0.00566667
ACYPI49696	0	0	0	0.001	0	0.00025	0.00563571
ACYPI087863	0	0	0.001	0	0	0.00025	0.00286667
ACYPI007847	0	0	0.001	0	0	0.00025	0.0066342
ACYPI20689	0	0	0.0005	0	0	0.00025	0.0102196
ACYPI32818	0.001	0	0	0	0	0.00025	0.00567778
ACYPI48016	0	0	0.001	0	0	0.00025	0.0014
ACYPI086365	0	0	0	0	0.0005	0.00025	0.00594947
ACYPI26492	0	0	0.0005	0	0	0.00025	0.00464565
ACYPI003893	0	0	0.0005	0	0	0.00025	0.00132143
ACYPI086970	0	0.001	0	0	0	0.00025	0.0115786
ACYPI066815	0.001	0	0	0	0	0.00025	0.00183333
ACYPI27012	0	0	0.001	0	0	0.00025	0.00463579
ACYPI44175	0	0.001	0	0	0	0.00025	0.00366667
ACYPI072629	0	0	0	0	0.001	0.00025	0.00697314
ACYPI25486	0.001	0	0	0	0	0.00025	0.00749786
ACYPI083758	0.001	0	0	0	0	0.00025	0.010594
ACYPI003162	0	0	0.001	0	0	0.00025	0.0140323
ACYPI43372	0	0	0	0	0.001	0.00025	0.0052507
ACYPI066903	0	0	0.0005	0	0	0.00025	0.00679254
ACYPI23901	0.001	0	0	0	0	0.00025	0.00713492
ACYPI000982	0	0	0.001	0	0	0.00025	0.00743346
ACYPI086028	0.001	0	0	0	0	0.00025	0.00884615
ACYPI52241	0.001	0	0	0	0	0.00025	0.00981099
ACYPI063844	0.001	0	0	0	0	0.00025	0.00348718
ACYPI30133	0.0005	0	0	0	0	0.00025	0.001
ACYPI39356	0.001	0	0	0	0	0.00025	0.00565
ACYPI086103	0	0	0	0	0.001	0.00025	0.00984603
ACYPI001095	0	0.001	0	0	0	0.00025	0.00917778
ACYPI38256	0.0005	0	0	0	0	0.00025	0.0025641
ACYPI088820	0.001	0	0	0	0	0.00025	0.0106111
ACYPI43905	0	0	0	0	0.001	0.00025	0.0065619
ACYPI50156	0	0	0.001	0	0	0.00025	0.0106153
ACYPI23655	0	0	0	0	0.001	0.00025	0.00722222
ACYPI080479	0	0.001	0.001	0	-0.001	0.000233333	0.00937883
ACYPI081760	0	0.002	0	0	-0.0005	0.000233333	0.0177176
ACYPI27088	0.0005	0	0	0	0	0.0002	0.0018
ACYPI010189	0	0	0.001	0	0	0.0002	0.0133567
ACYPI088894	0	0	0	0	0.001	0.0002	0.00578492
ACYPI002617	0.001	0	0	0	0	0.0002	0.0073
ACYPI48431	0	0	0.0005	0	0	0.0002	0.0023619
ACYPI37066	0	0	0.0005	0	0	0.0002	0.00119048
ACYPI53315	0.0005	0	0	0	0	0.0002	0.00675263
ACYPI068837	0	0	0.001	0	0	0.0002	0.00752534
ACYPI40565	0.001	0	0	0	0	0.0002	0.001
ACYPI006772	0	0	0	0	0.0005	0.0002	0.00741795
ACYPI001157	0.001	0	0	0	0	0.0002	0.00910087
ACYPI37534	0	0	0.001	0	0	0.0002	0.00216667
ACYPI088615	0	0	0	0.001	0	0.0002	0.00358333
ACYPI065232	0	0	0	0	0.0005	0.0002	0.00363333
ACYPI009012	0	0	0.001	0	0	0.0002	0.00625
ACYPI004361	0	0	0.001	0	0	0.0002	0.00523333
ACYPI010203	0	0	0.001	0	0	0.0002	0.00989499
ACYPI082882	0.001	0	0	0	0	0.0002	0.0054
ACYPI38197	0	0	0.001	0	0	0.0002	0.00351026
ACYPI062959	0	0	0.001	0	0	0.0002	0.00806447
ACYPI071608	0.0005	0	0	0	0	0.0002	0.00289286
ACYPI50942	0	0.001	0	0	0	0.0002	0.0112237
ACYPI002550	0.001	0	0	0	0	0.0002	0.0178569
ACYPI084071	0	0	0	0	0.0005	0.0002	0.00133333
ACYPI089197	0.001	0	0	0	0	0.0002	0.00181818
ACYPI007489	0	0	0	0.001	0	0.0002	0.00856374
ACYPI27916	0.0005	0	0	0	0	0.0002	0.00351515
ACYPI37333	0.001	0	0	0	0	0.0002	0.004
ACYPI069087	0.001	0	0	0	0	0.0002	0.00585
ACYPI23243	0	0	0	0.001	0	0.0002	0.00326457
ACYPI081011	0	0	0	0.001	0	0.0002	0.00753333
ACYPI071962	0	0	0	0	0.001	0.0002	0.00728718
ACYPI085417	0	0	0.001	0	0	0.0002	0.00811722
ACYPI085649	0	0	0	0	0.0005	0.0002	0.00902454
ACYPI26521	0	0	0.001	0	0	0.0002	0.0118835
ACYPI54353	0	0	0.001	0	0	0.0002	0.00409231
ACYPI082679	0	0	0	0.001	0	0.0002	0.0031
ACYPI31637	0	0.001	0	0	0	0.0002	0.0133773
ACYPI48325	0	0.001	0	0	0	0.0002	0.00471667
ACYPI083260	0.001	0	0	0	0	0.0002	0.00748553
ACYPI51191	0.0005	0	0	0	0	0.0002	0.00746667
ACYPI070254	0	0	0	0	0.001	0.0002	0.0100729
ACYPI081547	0	0	0.001	0	0	0.0002	0.00694444
ACYPI25822	0	0	0.001	0	0	0.0002	0.00696923
ACYPI45963	0	0	0	0	0.0005	0.0002	0.0132528
ACYPI54010	0.0005	0	0	0	0	0.0002	0.00124444
ACYPI088535	0	0	0.0005	0	0	0.0002	0.00125
ACYPI44214	0.001	0	0	0	0	0.0002	0.0016
ACYPI083861	0	0.001	0	0	0	0.0002	0.00453333
ACYPI000657	0	0	0	0	0.001	0.0002	0.00846215
ACYPI22741	0	0	0	0	0.0005	0.0002	0.0005
ACYPI36937	0	0	0.0005	0	0	0.0002	0.00648645
ACYPI50638	0.001	0	0	0	0	0.0002	0.0102652
ACYPI54094	0.001	0	0	0	0	0.0002	0.00275
ACYPI56364	0	0	0	0.001	0	0.0002	0.0102571
ACYPI063042	0.0005	0	0	0	0	0.0002	0.00235
ACYPI24342	0.0005	0	0	0	0	0.0002	0.0014381
ACYPI33447	0.001	0	0	0	0	0.0002	0.00152015
ACYPI063334	0	0	0	0	0.001	0.0002	0.0042381
ACYPI001701	0	0	0.001	0	0	0.0002	0.003
ACYPI24878	0.001	0	0	0	0	0.0002	0.00273016
ACYPI087581	0	0.001	0	0	0	0.0002	0.00368182
ACYPI33161	0	0	0.001	0	0	0.0002	0.00787778
ACYPI085180	0	0	0	0.001	0	0.0002	0.0046197
ACYPI38999	0	0	0.0005	0	0	0.0002	0.0111256
ACYPI49129	0	0.001	0	0	0	0.0002	0.00433333
ACYPI25242	0	0	0	0.001	0	0.0002	0.00856777
ACYPI081817	0	0	0.001	0	0	0.0002	0.00352587
ACYPI087923	0.001	0	0	0	0	0.0002	0.00331876
ENSRNA022720640	0.0005	0	0	0	0	0.0002	0.00238352
ACYPI084535	0	0	0	0	0.0005	0.0002	0.0142716
ACYPI089373	0.0005	0	0	0	0	0.0002	0.00860897
ACYPI009367	0	0	0	0.001	0	0.0002	0.00608278
ACYPI002141	0.001	0	0	0	0	0.0002	0.0036
ACYPI062452	0	0.001	0	0	0	0.0002	0.0120154
ACYPI55762	0.0005	0	0	0	0	0.0002	0.00315238
ACYPI009203	0	0	0.001	0	0	0.0002	0.00298462
ACYPI064704	0.001	0	0	0	0	0.0002	0.00275556
ACYPI086635	0.001	0	0	0	0	0.0002	0.0148186
ACYPI088361	0	0	0.001	0	0	0.0002	0.00691667
ACYPI54875	0.001	0	0	0	0	0.0002	0.0180529
ACYPI086489	0.0005	0	0	0	0	0.0002	0.00223776
ACYPI37292	0.001	0	0	0	0	0.0002	0.0100555
ACYPI30471	0	0	0.001	0	0	0.0002	0.00232168
ACYPI25753	0.001	0	0	0	0	0.0002	0.00198485
ACYPI068138	0	0.001	0	0	0	0.0002	0.00773333
ACYPI073200	0.001	0	0	0	0	0.0002	0.00399798
ACYPI29781	0	0	0	0.001	0	0.0002	0.00156643
ACYPI088899	0	0	0	0.001	0	0.0002	0.000854545
ACYPI087754	0.001	0	0	0	0	0.0002	0.00166667
ACYPI084582	0.001	0	0	0	0	0.0002	0.00530934
ACYPI48844	0	0	0.001	0	0	0.0002	0.003
ACYPI008430	0	0	0.001	0	0	0.0002	0.00348462
ACYPI081783	0	0	0.001	0	0	0.000166667	0.00503333
ACYPI24130	0.0005	0	0	0	0	0.000166667	0.00567208
ACYPI067996	0	0	0	0	0.001	0.000166667	0.00320385
ACYPI003989	0	0	0.001	0	0	0.000166667	0.00826984
ACYPI086179	0	0	0.0005	0	0	0.000166667	0.00283333
ACYPI003648	0	0	0.001	0	0	0.000166667	0.0118269
ACYPI52442	0.001	0	0	0	0	0.000166667	0.013609
ACYPI35982	0.001	0	0	0	0	0.000166667	0.00509524
ACYPI081206	0.001	0	0	0	0	0.000166667	0.01055
ACYPI45701	0	0.001	0	0	0	0.000166667	0.0041
ACYPI38354	0.001	0	0	0	0	0.000166667	0.00365769
ACYPI27448	0.0005	0	0	0	0	0.000166667	0.00930604
ACYPI085822	0	0	0.0015	0	-0.0005	0.000166667	0.0129778
ACYPI081221	0	0	0.0005	0	0	0.000166667	0.00756429
ACYPI067399	0	0	0.001	0	0	0.000166667	0.0021
ACYPI084294	0	0.001	0	0	0	0.000166667	0.00839377
ACYPI065826	0	0	0	0	0.001	0.000166667	0.0127175
ACYPI000721	0	0	0	0.001	0	0.000166667	0.0016
ACYPI067827	0	0	0.001	0	0	0.000166667	0.0158567
ACYPI002222	0.001	0	0	0	0	0.000166667	0.0131087
ACYPI061842	0	0.001	0	0	0	0.000166667	0.00426667
ACYPI55761	0	0.001	0	0	0	0.000166667	0.00681905
ACYPI25704	0	0	0	0.001	0	0.000166667	0.00519048
ACYPI085973	0	0.001	0	0	0	0.000166667	0.00745714
ACYPI56112	0.0005	-0.001	0	0.001	0	0.000166667	0.0126626
ACYPI005772	0	0.001	0	0	0	0.000166667	0.0102623
ACYPI43338	0	0	0.001	0	0	0.000166667	0.00754011
ACYPI061976	0	0.001	0	0	0	0.000166667	0.00371429
ACYPI30428	0	0	0	0	0.0005	0.000166667	0.00186667
ACYPI51087	0.001	0	0	0	0	0.000166667	0.00566667
ACYPI28577	0	0	0.0005	0	0	0.000166667	0.00571667
ACYPI39486	0	0	0	0	0.001	0.000166667	0.0015
ACYPI45994	0	0.001	0	0	0	0.000166667	0.00508333
ACYPI069761	0.0005	0	0	0	0	0.000166667	0.0043
ACYPI063646	0	0	0.0005	0	0	0.000166667	0.00269444
ACYPI069561	0.001	0	0	-0.001	0	0.000166667	0.00827331
ACYPI52702	0.001	0	0	0	0	0.000166667	0.00661978
ACYPI42929	0.001	0	0	0	0	0.000166667	0.00488333
ACYPI001099	0	0.001	0	0	0	0.000166667	0.00416667
ACYPI48700	0.001	0	0	0	0	0.000166667	0.00133333
ACYPI080366	0.001	0	0	0	0	0.000166667	0.00325
ACYPI063060	0.001	0	0	0	0	0.000166667	0.00222222
ACYPI25842	0	0	0.001	0	0	0.000166667	0.00834029
ACYPI41486	0	0	0.001	0	0	0.000166667	0.00214286
ACYPI088950	0	0.001	0	0	0	0.000166667	0.001
ACYPI086210	0.001	0	0	0	0	0.000166667	0.00613333
ACYPI23210	0.0005	0	0	0	0	0.000166667	0.00932797
ACYPI063308	0	0	0	0	0.0005	0.000166667	0.0140148
ACYPI21578	0	0	0.001	0	0	0.000166667	0.00193846
ACYPI063086	0	0	0	0.001	0	0.000166667	0.0071012
ACYPI54926	0	0	0.001	0	0	0.000166667	0.00585
ACYPI37054	0.0005	0	0	0	0	0.000166667	0.00473485
ACYPI081300	0.001	0	0	0	0	0.000142857	0.00681352
ACYPI56844	0.001	0	0	0	0	0.000142857	0.00582857
ACYPI24054	0	0.001	0	0	0	0.000142857	0.00363077
ACYPI53213	0	0	0	0.001	0	0.000142857	0.00366667
ACYPI21774	0	0	0	0	0.0005	0.000142857	0.00291259
ACYPI083463	0	0	0.0005	0	0	0.000142857	0.00462198
ACYPI45730	0.001	0	0	0	0	0.000142857	0.0036
ACYPI086073	0	0	0.001	0	-0.0005	0.000142857	0.00823205
ACYPI061475	0.001	0	0	0	0	0.000142857	0.00437143
ACYPI087250	0	0	0	0	0.001	0.000142857	0.00506667
ACYPI087198	0	0	0.001	0	0	0.000142857	0.00619048
ACYPI082513	0	0	0	0.001	0	0.000142857	0.0022
ACYPI005054	0.0005	0	-0.001	0.001	0	0.000142857	0.00846581
ACYPI081592	0.0005	0	0	0	0	0.000133333	0.0072671
ACYPI30497	0.001	-0.001	0	0	0	0.000133333	0.00356667
ACYPI072190	0	0	0.001	0	-0.0005	0.000133333	0.00565385
ACYPI081648	0	0	0.0015	0	-0.001	0.000116667	0.0119252
ACYPI30112	0	0.001	0.001	0	-0.001	0.000116667	0.0131603
ACYPI082762	0.001	-0.001	0	0	0	8.33333e-05	0.00896538
ACYPI43511	0	0.001	0	-0.001	0	8.33333e-05	0.0051
ACYPI56535	0.001	0	-0.0005	0	0	8.33333e-05	0.00871282
ACYPI083065	0.001	0	0	0	-0.001	5.71429e-05	0.0119716
ACYPI007347	0.001	0.001	-0.0005	0	-0.001	5e-05	0.0166085
ACYPI49909	0	0	0	0.001	-0.0005	3.33333e-05	0.00790804
ACYPI069556	0	0	0.001	0	-0.0005	1.10995e-20	0.0131505
ACYPI001512	0	-0.001	0	0.001	0	1.10995e-20	0.00612735
ACYPI085298	0	0	0	0	0	0	0.00133333
ACYPI008527	0	0	0	0	0	0	0
ACYPI49612	0	0	0	0	0	0	0.0130889
ACYPI081014	0	0	0	0	0	0	0.0143167
ACYPI083150	0	0	0	0	0	0	0
ACYPI069602	0	0	0	0	0	0	0.00194286
ACYPI085573	0	0	0	0	0	0	0
ACYPI089356	0	0	0	0	0	0	0
ACYPI26707	0	0	0	0	0	0	0.00179021
ACYPI086370	0	0	0	0	0	0	0.00238095
ACYPI082077	0	0	0	0	0	0	0
ACYPI062254	0	0	0	0	0	0	0.00417532
ACYPI55789	0	0	0	0	0	0	0
ACYPI54146	0	0	0	0	0	0	0.00114444
ACYPI54530	0	0	0	0	0	0	0.00219567
ACYPI42267	0	0	0	0	0	0	0
ACYPI23815	0	0	0	0	0	0	0.00133333
ACYPI061944	0	0	0	0	0	0	0.00608407
ACYPI087210	0	0	0	0	0	0	0.00415
ACYPI066653	0	0	0	0	0	0	0
ACYPI081251	0	0	0	0	0	0	0.00333333
ENSRNA022734138	0	0	0	0	0	0	0.00203846
ACYPI29264	0	0	0	0	0	0	0
ACYPI32355	0	0	0	0	0	0	0
ACYPI068833	0	0	0	0	0	0	0
ACYPI006191	0	0	0	0	0	0	0.00604615
ACYPI33933	0	0	0	0	0	0	0.000666667
ACYPI45247	0	0	0	0	0	0	0.000333333
ENSRNA022732257	0	0	0	0	0	0	0.000866667
ACYPI080700	0	0	0	0	0	0	0
ACYPI23227	0	0	0	0	0	0	0.00309231
ACYPI31549	0	0	0	0	0	0	0
ENSRNA022733919	0	0	0	0	0	0	0.00226667
ACYPI38524	0	0	0	0	0	0	0.0022
ACYPI066488	0	0	0	0	0	0	0
ACYPI087835	0	0	0	0	0	0	0.00414091
ENSRNA022733687	0	0	0	0	0	0	0
ACYPI061882	0	0	0	0	0	0	0.00133333
ACYPI23514	0	0	0	0	0	0	0
ACYPI53773	0	0	0	0	0	0	0.001
ACYPI34202	0	0	0	0	0	0	0
ACYPI35151	0	0	0	0	0	0	0
ACYPI087966	0	0	0	0	0	0	0.00188889
ACYPI25178	0	0	0	0	0	0	0
ACYPI088285	0	0	0	0	0	0	0.0047381
ACYPI51542	0	0	0	0	0	0	0
ACYPI42926	0	0	0	0	0	0	0
ACYPI082093	0	0	0	0	0	0	0.00145455
ACYPI31724	0	0	0	0	0	0	0.00326923
ACYPI38597	0	0	0	0	0	0	0
ACYPI061177	0	0	0	0	0	0	0
ACYPI49882	0	0	0	0	0	0	0
ACYPI064168	0	0	0	0	0	0	0
ACYPI30316	0	0	0	0	0	0	0.00268485
ACYPI51431	0	0	0	0	0	0	0
ACYPI084713	0	0	0	0	0	0	0.00368333
ACYPI38788	0	0	0	0	0	0	0.0001
ACYPI067106	0	0	0	0	0	0	0.00385304
ACYPI30802	0	0	0	0	0	0	0
ACYPI084671	0	0	0	0	0	0	0.00105594
ACYPI083801	0	0	0	0	0	0	0
ACYPI52662	0	0	0	0	0	0	0.00244615
ACYPI084332	0	0	0	0	0	0	0
ACYPI068594	0	0	0	0	0	0	0.0109142
ACYPI064451	0	0	0	0	0	0	0.00743294
ACYPI42988	0	0	0	0	0	0	0
ACYPI54375	0	0	0	0	0	0	0
ACYPI54886	0	0	0	0	0	0	0
ACYPI068693	0	0	0	0	0	0	0.00633889
ACYPI089142	0	0	0	0	0	0	0.00828278
ACYPI54158	0	0	0	0	0	0	0
ACYPI40566	0	0	0	0	0	0	0.0006
ACYPI20141	0	0	0	0	0	0	0
ACYPI087668	0	0	0	0	0	0	0.001
ACYPI50554	0	0	0	0	0	0	0.00124786
ACYPI23038	0	0	0	0	0	0	0.00213333
ACYPI20996	0	0	0	0	0	0	0.0015
ACYPI48795	0	0	0	0	0	0	0.00707509
ACYPI49783	0	0	0	0	0	0	0.00523737
ACYPI086991	0	0	0	0	0	0	0.0005
ACYPI28281	0	0	0	0	0	0	0.00460303
ACYPI087040	0	0	0	0	0	0	0.006
ACYPI23188	-0.0005	0	0	0	0.001	0	0.00181818
ACYPI080337	0	0	0	0	0	0	0
ACYPI087759	0	0	0	0	0	0	0.00257778
ACYPI081887	0	0	0	0	0	0	0
ACYPI30536	0	0	0	0	0	0	0.00176667
ACYPI088080	0	0	0	0	0	0	0
ACYPI27434	0	0	0	0	0	0	0.00133333
ACYPI080735	0	0	0	0	0	0	0
ACYPI087010	0	0	0	0	0	0	0.00130909
ACYPI088745	0	0	0	0	0	0	0.00312879
ACYPI086585	0	0	0	0	0	0	0
ENSRNA022732306	0	0	0	0	0	0	0
ACYPI070183	0	0	0	0	0	0	0
ACYPI083119	0	0	0	0	0	0	0
ACYPI082033	0	0	0	0	0	0	0.0010101
ACYPI29692	0	0	0	0	0	0	0
ACYPI28993	0	0	0	0	0	0	0.00353333
ACYPI37895	0	0	0	0	0	0	0.00232168
ACYPI54518	0	0	0	0	0	0	0
ACYPI53053	0	0	0	0	0	0	0
ACYPI080232	0	0	0	0	0	0	0.00463492
ACYPI061110	0	0	0	0	0	0	0.00279048
ACYPI46463	0	0	0	0	0	0	0
ACYPI002635	0	0	0	0	0	0	0
ACYPI32667	0	0	0	0	0	0	0
ACYPI009256	0	0	0	0	0	0	0.0015873
ACYPI089402	0	0	0	0	0	0	0.00682222
ENSRNA022719737	0	0	0	0	0	0	0.0037735
ACYPI089199	0	0	0	0	0	0	0.00482949
ACYPI066719	0	0	0	0	0	0	0.00381818
ACYPI24982	0	0	0	0	0	0	0.00632944
ACYPI088397	0	0	0	0	0	0	0
ACYPI089472	0	0	0	0	0	0	0
ENSRNA022732248	0	0	0	0	0	0	0
ACYPI24129	0	0	0	0	0	0	0.00275
ACYPI086070	0	0	0	0	0	0	0.00357143
ACYPI069799	0	0	0	0	0	0	0.00205
ACYPI081321	0	0	0	0	0	0	0.00253636
ACYPI069710	0	0	0	0	0	0	0
ACYPI42568	0	0	0	0	0	0	0.00120952
ACYPI30250	0	0	0	0	0	0	0
ACYPI086825	0	0	0	0	0	0	0
ACYPI065619	0	0	0	0	0	0	0
ACYPI31676	0	0	0	0	0	0	0
ACYPI41614	0	0	0	0	0	0	0
ACYPI067919	0	0	0	0	0	0	0
ACYPI003150	0	0	0	0	0	0	0.00183333
ACYPI46415	0	0	0	0	0	0	0.000814286
ACYPI23122	0	0	0	0	0	0	0.00599596
ACYPI081703	0	0	0	0	0	0	0
ACYPI066154	0	0	0	0	0	0	0.00128571
ACYPI088853	0	0	0	0	0	0	0.00267692
ACYPI50892	0	0	0	0	0	0	0.00215
ACYPI49698	0	0	0	0	0	0	0
ACYPI001126	0	0	0	0	0	0	0.00147619
ACYPI086717	0	0	0	0	0	0	0
ACYPI40192	0	0	0	0	0	0	0.00126923
ACYPI43640	0	0	0	0	0	0	0
ACYPI006070	0	0	0	0	0	0	0
ACYPI21577	0	0	0	0	0	0	0
ACYPI061512	0	0	0	0	0	0	0
ACYPI080938	0	0	0	0	0	0	0.00529697
ACYPI088570	0	0	0	0	0	0	0
ACYPI22015	0	0	0	0	0	0	0
ENSRNA022720561	0	0	0	0	0	0	0
ACYPI068354	0	0	0	0	0	0	0
ACYPI43907	0	0	0	0	0	0	0.0086197
ACYPI31964	0	0.001	-0.0005	0	0	0	0.0090711
ACYPI088042	0	0	0	0	0	0	0.00574981
ACYPI31937	0	0	0	0	0	0	0.0015
ACYPI55849	0	0	0	0	0	0	0.00654231
ACYPI086772	0	0	0	0	0	0	0
ACYPI081223	0	0	0	0	0	0	0.00341259
ACYPI30332	0	0	0	0	0	0	0
ACYPI33396	0	0	0	0	0	0	0.0005
ENSRNA022733897	0	0	0	0	0	0	0
ACYPI35285	0	0	0	0	0	0	0
ACYPI27263	0	0	0	0	0	0	0.00153571
ACYPI29929	0	0	0	0	0	0	0
ACYPI43442	0	0	0	0	0	0	0
ACYPI53464	0	0	0	0	0	0	0
ACYPI088356	0	0	0	0	0	0	0.00355635
ACYPI52410	0	0	0	0	0	0	0.00226263
ACYPI073140	0	0	0	0	0	0	0
ACYPI082073	0	0	0	0	0	0	0.00180952
ACYPI081291	0	0	0	0	0	0	0.00233333
ACYPI083056	0	0	0	0	0	0	0
ACYPI083580	0	0	0	0	0	0	0
ACYPI070147	0	0	0	0	0	0	0.00179021
ACYPI38059	0	0	0	0	0	0	0
ACYPI085338	0	0	0	0	0	0	0
ACYPI086344	0	0	0	0	0	0	0
ACYPI088657	0	0	0	0	0	0	0.0024
ACYPI087408	0	0	0	0	0	0	0
ACYPI29487	0	0	0	0	0	0	0.00879079
ACYPI36322	0	0	0	0	0	0	0.002
ACYPI29720	0	0	0	0	0	0	0
ACYPI085821	0	0	0	0	0	0	0
ACYPI086566	0	0	0	0	0	0	0.00113333
ACYPI25573	0	0	0	0	0	0	0
ACYPI54348	0	0	0	0	0	0	0
ACYPI082175	0	0	0	0	0	0	0.00148252
ACYPI084392	0	0	0	0	0	0	0
ACYPI39495	0	0	0	0	0	0	0.00177778
ACYPI29837	0	0	0	0	0	0	0.0019
ACYPI072952	0	0	0	0	0	0	0.0024
ACYPI080070	0	0	0	0	0	0	0
ACYPI25726	0	0	0	0	0	0	0
ACYPI067747	0	0	0	0	0	0	0.00690183
ACYPI56815	0	0	0	0	0	0	0
ACYPI29769	0	0	0	0	0	0	0
ACYPI088145	0.001	0	0	0	-0.0005	0	0.00156923
ACYPI44029	0	0	0	0	0	0	0
ACYPI064808	0	0	0	0	0	0	0.00102564
ACYPI081068	0	0	0	0	0	0	0
ACYPI068070	0	0	0	0	0	0	0
ACYPI070937	0	0	0	0	0	0	0.001
ACYPI087602	0	0	0	0	0	0	0
ACYPI086615	0	0	0	0	0	0	0.00473889
ACYPI34622	0	0	0	0	0	0	0
ACYPI082672	0	0	0	0	0	0	0
ACYPI38785	0	0	0	0	0	0	0
ENSRNA022732181	0	0	0	0	0	0	0.00166667
ACYPI52349	0	0	0	0	0	0	0.00233333
ACYPI089242	0	0	0	0	0	0	0
ACYPI41667	0	0	0	0	0	0	0.00362393
ACYPI071558	0	0	0	0	0	0	0.000642857
ACYPI068825	0	0	0	0	0	0	0
ACYPI21525	0	0	0	0	0	0	0
ACYPI28080	0	0	0	0	0	0	0.000166667
ENSRNA022733358	0	0	0	0	0	0	0
ACYPI062003	0	0	0	0	0	0	0
ACYPI55159	0	0	0	0	0	0	0.00298834
ACYPI084197	0	0	0	0	0	0	0.0015
ACYPI081543	0	0	0	0	0	0	0.00116667
ACYPI083818	0	0	0	0	0	0	0.000333333
ACYPI086007	0	0	0	0	0	0	0.00252381
ACYPI53395	0	0	0	0	0	0	0.00297121
ACYPI070075	0	0	0	0	0	0	0
ACYPI068206	0	0	0	0	0	0	0.00216667
ACYPI21059	0	0	0	0	0	0	0.00138889
ACYPI083983	0	0	0	0	0	0	0
ACYPI50522	0	0	0	0	0	0	0.00266667
ENSRNA022733200	0	0	0	0	0	0	0.00133333
ACYPI20809	0	0	0	0	0	0	0.00333333
ACYPI068478	0	0	0	0	0	0	0.00276667
ENSRNA022732625	0	0	0	0	0	0	0
ACYPI21281	0	0	0	0	0	0	0.00429091
ACYPI30829	0	0	0	0	0	0	0
ACYPI20771	0	0	0	0	0	0	0.0016
ACYPI071917	0	0	0	0	0	0	0.00296254
ACYPI55453	0	0	0	0	0	0	0.00177778
ACYPI080283	0	0	0	0	0	0	0.00116667
ACYPI081998	0	0	0	0	0	0	0.0077859
ACYPI20030	0	0	0	0	0	0	0
ACYPI47622	0	0	0	0	0	0	0
ACYPI55891	0	0	0	0	0	0	0.00443201
ACYPI085740	0	0	0	0	0	0	0.00385556
ACYPI069242	0	0	0	0	0	0	0.00442857
ACYPI082868	0	0	0	0	0	0	0.00802857
ACYPI42914	0	0	0	0	0	0	0
ACYPI089071	0	0	0	0	0	0	0.000964286
ACYPI060255	0.001	0	-0.0005	0	0	0	0.00860956
ACYPI20325	0	0	0	0	0	0	0.00615664
ACYPI084514	0	0	0	0	0	0	0
ACYPI24910	0	0	0	0	0	0	0.0033873
ACYPI005990	0	0	0	0	0	0	0.00392381
ACYPI20750	0	0	0	0	0	0	0.00688139
ACYPI51845	0	0	0	0	0	0	0
ACYPI085353	0	0	0	0	0	0	0
ACYPI55601	0	0	0	0	0	0	0.000987179
ACYPI089084	0	0	0	0	0	0	0
ACYPI48601	0	0	0	0	0	0	0
ACYPI007622	0	0	0	0	0	0	0
ACYPI005405	0	0	0	0	0	0	0.0042042
ACYPI087251	0	0	0	0	0	0	0.000333333
ACYPI083141	0	0	0	0	0	0	0.00879683
ACYPI39882	0	0	0	0	0	0	0
ACYPI081072	0	0	0	0	0	0	0.00116667
ACYPI55181	0	0	0	0	0	0	0.00133333
ACYPI20242	0	0	0	0	0	0	0
ACYPI20614	0	0	0	0	0	0	0.001
ACYPI080017	0	0	0	0	0	0	0.00179524
ACYPI070807	0	0	0	0	0	0	0.001
ENSRNA022720251	0	0	0	0	0	0	0.00572692
ACYPI062486	0	0	0	0	0	0	0.0006
ACYPI084154	0	0	0	0	0	0	0
ACYPI22256	0	0	0	0	0	0	0.00133333
ACYPI083716	0	0	0	0	0	0	0
ACYPI36437	0	0	0	0	0	0	0
ACYPI080157	0	0	0	0	0	0	0
ACYPI55321	0	0	0	0	0	0	0
ACYPI30124	0	0	0	0	0	0	0
ACYPI072579	0	0	0	0	0	0	0.00261392
ACYPI43345	0	0	0	0	0	0	0
ACYPI084379	0	0	0	0	0	0	0.00295385
ACYPI004447	0	0	0	0	0	0	0.00166667
ACYPI080204	0	0	0	0	0	0	0.00233333
ACYPI22694	0	0	0	0	0	0	0
ACYPI004251	0	0	0	0	0	0	0
ACYPI087161	0	0	0	0	0	0	0.00294949
ACYPI20975	0	0	0	0	0	0	0.00265714
ACYPI080039	0	0	0	0	0	0	0.00865385
ACYPI088819	0	0	0	0	0	0	0.00166667
ACYPI20074	0	0	0	0	0	0	0
ACYPI069702	0	0	0	0	0	0	0
ACYPI52850	0	0	0	0	0	0	0
ACYPI27731	0	0	0	0	0	0	0
ACYPI065778	0	0	0	0	0	0	0
ACYPI007551	0	0	0	0	0	0	0.00311111
ACYPI082759	0	0	0	0	0	0	0.0001
ACYPI085681	0	0	0	0	0	0	0
ACYPI089563	0	0	0	0	0	0	0.00275
ACYPI39178	0	0	0	0	0	0	0
ACYPI085907	0	0	0	0	0	0	0.00826679
ACYPI084435	0	0	0	0	0	0	0
ACYPI32215	0	0	0	0	0	0	0.00255556
ACYPI069622	0	0	0	0	0	0	0.00144444
ENSRNA022719519	0	0	0	0	0	0	0.0026
ACYPI28883	0	0	0	0	0	0	0.000858974
ACYPI44541	0	0	0	0	0	0	0
ACYPI20062	0	0	0	0	0	0	0.0013
ENSRNA022732400	0	0	0	0	0	0	0.00147436
ACYPI25612	0	0	0	0	0	0	0.00389725
ENSRNA022733097	0	0	0	0	0	0	0
ACYPI081552	0	0	0	0	0	0	0
ACYPI087617	0	0	0	0	0	0	0.00886667
ACYPI086886	0	0	0	0	0	0	0
ACYPI20122	0	0	0	0	0	0	0.00411818
ACYPI24314	0	0	0	0	0	0	0
ENSRNA022733293	0	0	0	0	0	0	0.00203175
ACYPI085091	0	0	0	0	0	0	0
ACYPI063645	0	0	0	0	0	0	0.002
ACYPI006736	0	0	0	0	0	0	0.001
ACYPI084981	0	0	0	0	0	0	0
ACYPI083764	0	0	0	0	0	0	0.00853613
ACYPI004056	0	0	0	0	0	0	0
ACYPI081849	0	0	0	0	0	0	0.00186667
ACYPI068453	0	0	0	0	0	0	0.0015873
ACYPI002218	0	0	0	0	0	0	0.00266667
ACYPI081787	0	0	0	0	0	0	0.0014
ACYPI086172	0	0	0	0	0	0	0.00133333
ACYPI005375	0	0	0	0	0	0	0.00116667
ACYPI062210	0	0	0	0	0	0	0
ACYPI086232	0	0	0	0	0	0	0.00309207
ACYPI085412	0	0	0	0	0	0	0
ACYPI086478	0	0	0	0	0	0	0
ACYPI082244	0	0	0	0	0	0	0.00133333
ACYPI068814	0	0	0	0	0	0	0
ACYPI082080	0	0	0	0	0	0	0.001
ACYPI081117	0	0	0	0	0	0	0.0012
ACYPI48698	0	0	0	0	0	0	0.00244444
ACYPI31342	0	0	0	0	0	0	0
ACYPI39097	0	0	0	0	0	0	0.00117692
ACYPI068159	0	0	0	0	0	0	0.00155
ACYPI072273	0	0	0	0	0	0	0.00876111
ACYPI087947	0	0	0	0	0	0	0
ACYPI30412	0	0	0	0	0	0	0
ACYPI080773	0	0	0	0	0	0	0.001
ACYPI070549	0	0	0	0	0	0	0.000555556
ACYPI34722	0	0	0	0	0	0	0.00693462
ACYPI46628	0	0	0	0	0	0	0
ACYPI34862	0	0	0	0	0	0	0
ACYPI089305	0	0	0	0	0	0	0.00264103
ACYPI45578	0	0	0	0	0	0	0
ACYPI089490	0	0	0	0	0	0	0.00409091
ACYPI31093	0	0	0	0	0	0	0
ACYPI067368	0	0	0	0	0	0	0
ACYPI088573	0	0	0	0	0	0	0.00359048
ACYPI44032	0	0	0	0	0	0	0
ACYPI009790	0	0	0	0	0	0	0
ACYPI46111	0	0	0	0	0	0	0.00133333
ACYPI087067	0	0	0	0	0	0	0.0015
ACYPI48065	0	0	0	0	0	0	0
ACYPI51814	0	0	0	0	0	0	0.00106667
ACYPI46585	0	0	0	0	0	0	0
ACYPI086516	0	0	0	0	0	0	0
ACYPI38988	0	0	0	0	0	0	0
ACYPI073366	0	0	0	0	0	0	0
ENSRNA022733837	0	0	0	0	0	0	0
ACYPI073174	0	0	0	0	0	0	0.00133333
ACYPI51894	0	0	0	0	0	0	0
ACYPI062175	0	0	0	0	0	0	0
ACYPI39211	0	0	0	0	0	0	0.00133333
ACYPI39698	0	0	0	0	0	0	0
ACYPI32549	0	0	0	0	0	0	0
ACYPI062147	0	0	0	0	0	0	0.00494016
ACYPI067987	0	0	0	0	0	0	0.00218182
ACYPI064572	0	0	0	0	0	0	0.0015
ACYPI086963	0	0	0	0	0	0	0.0005
ENSRNA022733615	0	0	0	0	0	0	0.00106667
ACYPI087860	0	0	0	0	0	0	0.00286364
ACYPI084216	0	0	0	0	0	0	0.00255
ACYPI41831	0	0	0	0	0	0	0
ACYPI22642	0	0	0	0	0	0	0.0164119
ACYPI089378	0	0	0	0	0	0	0
ACYPI083385	0	0	0	0	0	0	0
ACYPI30065	0	0	0	0	0	0	0.00227273
ACYPI081395	0	0	0	0	0	0	0
ACYPI072738	0	0	0	0	0	0	0
ACYPI24511	0	0	0	0	0	0	0.0012
ACYPI009658	0	0	0	0	0	0	0
ACYPI27312	0	0	0	0	0	0	0.00352381
ACYPI35231	0	0	0	0	0	0	0.00325
ACYPI083310	0	0	0	0	0	0	0
ACYPI070031	0	0	0	0	0	0	0.00133566
ACYPI083683	0	0	0	0	0	0	0
ACYPI083944	0	0	0	0	0	0	0
ACYPI089350	0	0	0	0	0	0	0
ACYPI072128	0	0	0	0	0	0	0.00133333
ACYPI55948	0	0	0	0	0	0	0
ACYPI068953	0	0	0	0	0	0	0
ACYPI072400	0	0	0	0	0	0	0
ACYPI085377	0	0	0	0	0	0	0.00356667
ACYPI22727	0	0	0	0	0	0	0.00293182
ACYPI080306	0	0	0	0	0	0	0
ACYPI55467	0	0	0	0	0	0	0
ACYPI080919	0	0	0	0	0	0	0
ACYPI27645	0	0	0	0	0	0	0.00461905
ACYPI088540	0	0	0	0	0	0	0
ACYPI50284	0	0	0	0	0	0	0
ACYPI063954	0	0	0	0	0	0	0
ACYPI087449	0	0	0	0	0	0	0.003
ACYPI29618	0	0	0	0	0	0	0.0015
ACYPI066330	0	0	0	0	0	0	0
ACYPI062534	0	0	0	0	0	0	0.00106667
ACYPI29479	0	0	0	0	0	0	0.0029
ACYPI48567	0	0	0	0	0	0	0.00443182
ACYPI069203	0	0	0	0	0	0	0.0034
ACYPI088283	0	0	0	0	0	0	0.0016
ACYPI35091	0	0	0	0	0	0	0.00278571
ACYPI45152	0	0	0	0	0	0	0.0024
ACYPI062928	0	0	0	0	0	0	0.00282173
ACYPI086557	0	0	0	0	0	0	0.00208333
ACYPI087892	0	0	0	0	0	0	0.00133333
ENSRNA022732093	0	0	0	0	0	0	0
ACYPI071683	0	0	0	0	0	0	0.00179021
ACYPI087149	0	0	0	0	0	0	0
ACYPI40509	0	0	0	0	0	0	0.00133333
ACYPI28081	0	0	0	0	0	0	0.0015
ACYPI087302	0	0	0	0	0	0	0.00618095
ACYPI54046	0	0	0	0	0	0	0.000871795
ACYPI085426	0	0	0	0	0	0	0
ACYPI39034	0	0	0	0	0	0	0.00581472
ACYPI32927	0	0	0	0	0	0	0.00236111
ACYPI085311	0	0	0	0	0	0	0.0061762
ACYPI54160	0	0	0	0	0	0	0.001
ACYPI29187	0	0	0	0	0	0	0.00175
ACYPI084585	0	0	0	0	0	0	0
ACYPI086590	0	0	0	0	0	0	0.00425568
ACYPI52374	0	0	0	0	0	0	0
ACYPI072929	0	0	0	0	0	0	0
ACYPI33446	0	0	0	0	0	0	0.0022
ACYPI44148	0	0	0	0	0	0	0.00277778
ACYPI071804	0	0	0	0	0	0	0.0019021
ACYPI083193	0	0	0	0	0	0	0.00161111
ACYPI31926	0	0	0	0	0	0	0.00145455
ACYPI42913	0	0	0	0	0	0	0.000892857
ACYPI45453	0	0	0	0	0	0	0.00439615
ACYPI34746	0	0	0	0	0	0	0
ACYPI26690	0	0	0	0	0	0	0.003
ACYPI073342	0	0	0	0	0	0	0
ACYPI27760	0	0	0	0	0	0	0
ACYPI50583	0	0	0	0	0	0	0.00388131
ACYPI46779	0	0	0	0	0	0	0.00147692
ACYPI47600	0	0	0	0	0	0	0
ACYPI45066	0	0	0	0	0	0	0.00385
ENSRNA022732435	0	0	0	0	0	0	0.000333333
ACYPI088659	0	0	0	0	0	0	0.00132143
ACYPI064167	0	0	0	0	0	0	0.00629444
ACYPI087716	0	0	0	0	0	0	0.00253846
ACYPI44854	0	0	0	0	0	0	0.000910256
ACYPI084381	0	0	0	0	0	0	0
ACYPI40939	0	0	0	0	0	0	0.000733333
ACYPI086142	0	0	0	0	0	0	0.00355556
ACYPI062142	0	0	0	0	0	0	0.0061547
ACYPI085803	0	0	0	0	0	0	0.00404945
ACYPI36540	0	0	0	0	0	0	0.000974359
ACYPI27009	0	0	0	0	0	0	0.00316484
ACYPI085883	0	0	0	0	0	0	0
ACYPI43235	0	0	0	0	0	0	0
ACYPI004548	0	0	0	0	0	0	0.0022
ACYPI56128	0	0	0	0	0	0	0
ACYPI52498	0	0	0	0	0	0	0
ACYPI25945	0	0	0	0	0	0	0.000166667
ACYPI086386	0	0	0	0	0	0	0.0012
ACYPI41678	0	0	0	0	0	0	0.00290769
ACYPI20095	0	0	0	0	0	0	0
ENSRNA022720266	0	0	0	0	0	0	0
ACYPI083520	0	0	0	0	0	0	0.000657143
ACYPI070553	0	0	0	0	0	0	0
ACYPI51976	0	0	0	0	0	0	0
ACYPI086249	0	0	0	0	0	0	0.000678571
ACYPI083937	0	0	0	0	0	0	0
ACYPI080170	0	0	0	0	0	0	0.00215873
ACYPI22739	0	0	0	0	0	0	0
ACYPI073426	0	0	0	0	0	0	0.0036
ACYPI061185	0	0	0	0	0	0	0
ACYPI48455	0	0	0	0	0	0	0
ACYPI080482	0	0	0	0	0	0	0.00762821
ACYPI34317	0	0	0	0	0	0	0
ACYPI28457	0	0	0	0	0	0	0
ACYPI065463	0	0	0	0	0	0	0
ACYPI083362	0	0	0	0	0	0	0.00294444
ACYPI39415	0	0	0	0	0	0	0.00509231
ACYPI061833	0	0	0	0	0	0	0.00277778
ACYPI073152	0	0	0	0	0	0	0.00215385
ACYPI087355	0	0	0	0	0	0	0.00404206
ACYPI23502	0	0	0	0	0	0	0
ACYPI083888	0	0	0	0	0	0	0.00257143
ACYPI48507	0	0	0	0	0	0	0
ACYPI080957	0	0	0	0	0	0	0
ACYPI50333	0	0	0	0	0	0	0.00278788
ACYPI083008	0	0	0	0	0	0	0
ACYPI008360	0	0	0	0	0	0	0.00900159
ACYPI24668	0	0	0	0	0	0	0
ACYPI086554	0	0	0	0	0	0	0.00244615
ENSRNA022733826	0	0	0	0	0	0	0
ACYPI083847	0	0	0	0	0	0	0.00780476
ACYPI080033	0	0	0	0	0	0	0
ACYPI41308	0	0	0	0	0	0	0
ACYPI22604	0	0	0	0	0	0	0
ACYPI064368	0	0	0	0	0	0	0
ACYPI47486	0	0	0	0	0	0	0
ACYPI55684	0	0	0	0	0	0	0.0046101
ACYPI49642	0	0	0	0	0	0	0.00217143
ACYPI080945	0	0	0	0	0	0	0.0058
ENSRNA022733414	0	0	0	0	0	0	0
ENSRNA022732321	0	0	0	0	0	0	0
ACYPI39403	0	0	0	0	0	0	0.0034
ACYPI43659	0	0	0	0	0	0	0
ACYPI27154	0	0	0	0	0	0	0
ACYPI49982	0	0	0	0	0	0	0.00235385
ACYPI071094	0	0	0	0	0	0	0
ACYPI083369	0	0	0	0	0	0	0
ACYPI082023	0	0	0	0	0	0	0
ACYPI071817	0	0	0	0	0	0	0.00344353
ACYPI36070	0	0	0	0	0	0	0
ACYPI071513	0	0	0	0	0	0	0.00133333
ACYPI086426	0	0	0	0	0	0	0
ACYPI21061	0	0	0	0	0	0	0
ACYPI085194	0	0	0	0	0	0	0
ACYPI24196	0	0	0	0	0	0	0
ACYPI082367	0	0	0	0	0	0	0
ACYPI071991	0	0	0	0	0	0	0.00133333
ACYPI080901	0	0	0	0	0	0	0
ACYPI070783	0	0	0	0	0	0	0
ACYPI081516	0	0	0	0	0	0	0.00233333
ACYPI23009	0	0	0	0	0	0	0.0015
ACYPI087063	0	0	0	0	0	0	0
ACYPI49382	0	0	0	0	0	0	0
ACYPI49768	0	0	0	0	0	0	0
ACYPI56313	0	0	0	0	0	0	0
ACYPI085948	0	0	0	0	0	0	0.0058
ACYPI51757	0	0	0	0	0	0	0
ACYPI081952	0	0	0	0	0	0	0
ACYPI46001	0	0	0	0	0	0	0
ACYPI29490	0	0	0	0	0	0	0.00586905
ACYPI084758	0	0	0	0	0	0	0.00189231
ACYPI086121	0	0	0	0	0	0	0.00615751
ACYPI27772	0	0	0	0	0	0	0
ACYPI067096	0	0	0	0	0	0	0.001
ACYPI086603	0	0	0	0	0	0	0.00516667
ACYPI53086	0	0	0	0	0	0	0
ACYPI28842	0	0	0	0	0	0	0
ACYPI080564	0	0	0	0	0	0	0.00187413
ACYPI56881	0	0	0	0	0	0	0
ACYPI20891	0	0	0	0	0	0	0.00294048
ACYPI009838	0	0	0	0	0	0	0.00600952
ACYPI44011	0	0	0	0	0	0	0
ACYPI072618	0	0	0	0	0	0	0
ACYPI063213	0	0	0	0	0	0	0.00107937
ACYPI52380	0	0	0	0	0	0	0.00437238
ACYPI55644	0	0	0	0	0	0	0
ACYPI32955	0	0	0	0	0	0	0
ACYPI35009	0	0	0	0	0	0	0.00126667
ACYPI086361	0	0	0	0	0	0	0.00126667
ENSRNA022733026	0	0	0	0	0	0	0.00326667
ACYPI29890	0	0	0	0	0	0	0.00527949
ACYPI31898	0	0	0	0	0	0	0
ACYPI42766	0	0	0	0	0	0	0.00482051
ACYPI081706	0	0	0	0	0	0	0
ACYPI081183	0	0	0	0	0	0	0.00110714
ACYPI37861	0	0	0	0	0	0	0.00559524
ACYPI56204	0	0	0	0	0	0	0.00267929
ACYPI002242	0	0	0	0	0	0	0.0246805
ENSRNA022734131	0	0	0	0	0	0	0.00305714
ACYPI070870	0	0	0	0	0	0	0.00114286
ENSRNA022734228	0	0	0	0	0	0	0
ACYPI063800	0	0	0	0	0	0	0
ACYPI069674	0	0	0	0	0	0	0.000892857
ACYPI088720	0	0	0	0	0	0	0.00124359
ACYPI085014	0	0	0	0	0	0	0
ACYPI007799	0	0	0	0	0	0	0.00273016
ACYPI39911	0	0	0	0	0	0	0
ACYPI068909	0	0	0	0	0	0	0.001
ACYPI072136	0	0	0	0	0	0	0.00173737
ACYPI081229	0	0	0	0	0	0	0
ACYPI063532	0	0	0	0	0	0	0.00108974
ACYPI082697	0	0	0	0	0	0	0
ACYPI082318	0	0	0	0	0	0	0.00716355
ACYPI37167	0	0	0	0	0	0	0
ACYPI088918	0	0	0	0	0	0	0.000642857
ACYPI080425	0	0	0	0	0	0	0
ACYPI40631	0	0	0	0	0	0	0.00075
ACYPI39881	0	0	0	0	0	0	0
ACYPI088708	0	0	0	0	0	0	0
ACYPI56184	0	0	0	0	0	0	0.0015
ACYPI061991	0	0	0	0	0	0	0
ACYPI48717	0	0	0	0	0	0	0.00266667
ACYPI061954	0	0	0	0	0	0	0
ACYPI071743	0	0	0	0	0	0	0
ACYPI003507	0	0	0	0	0	0	0.0015
ACYPI003723	0	0	0	0	0	0	0.0095184
ACYPI087538	0	0	0	0	0	0	0.0044
ACYPI081845	0	0	0	0	0	0	0.00193333
ENSRNA022732216	0	0	0	0	0	0	0.00197222
ACYPI083902	0	0	0	0	0	0	0.0012
ACYPI003524	0	0	0	0	0	0	0
ACYPI080830	0	0	0	0	0	0	0
ACYPI069293	0	0	0	0	0	0	0.00655556
ACYPI088990	0	0	0	0	0	0	0.00626496
ACYPI082276	0	0	0	0	0	0	0.00405238
ACYPI29569	0	0	0	0	0	0	0.00202564
ACYPI24013	0	0	0	0	0	0	0.00205714
ACYPI35349	0	0	0	0	0	0	0
ENSRNA022732259	0	0	0	0	0	0	0
ACYPI066920	0	0	0	0	0	0	0
ACYPI083365	0	0	0	0	0	0	0.00116667
ACYPI087709	0	0	0	0	0	0	0.0016
ACYPI067165	0	0	0	0	0	0	0.00137436
ACYPI46934	0	0	0	0	0	0	0.00380342
ACYPI48073	0	0	0	0	0	0	0
ACYPI081030	0	0	0	0	0	0	0
ACYPI064461	0	0	0	0	0	0	0
ACYPI082707	0	0	0	0	0	0	0.00275385
ACYPI50006	0	0	0	0	0	0	0
ACYPI24858	0	0	0	0	0	0	0.00231818
ACYPI064244	0	0	0	0	0	0	0.0029197
ACYPI067195	0	0	0	0	0	0	0.0025
ACYPI31241	0	0	0	0	0	0	0.00395421
ACYPI40963	0	0	0	0	0	0	0
ACYPI088719	0	0	0	0	0	0	0
ACYPI44220	0	0	0	0	0	0	0
ACYPI27423	0	0	0	0	0	0	0.00150855
ACYPI080764	0	0	0	0	0	0	0
ACYPI089406	0	0	0	0	0	0	0.00304762
ACYPI088410	0	0	0	0	0	0	0.00233333
ACYPI088004	0	0	0	0	0	0	0
ACYPI061922	0	0	0	0	0	0	0.00373016
ACYPI080978	0	0	0	0	0	0	0.00307619
ACYPI53081	0	0	0	0	0	0	0.00256667
ACYPI085610	0	0	0	0	0	0	0.00166667
ACYPI43071	0	0	0	0	0	0	0.00193007
ACYPI52730	0	0	0	0	0	0	0.000666667
ACYPI084617	0	0	0	0	0	0	0.0016
ACYPI083658	0	0	0	0	0	0	0.00116667
ACYPI060711	0	0	0	0	0	0	0
ACYPI081091	0	0	0	0	0	0	0.001
ACYPI21567	0	0	0	0	0	0	0
ACYPI31515	0	0	0	0	0	0	0.00575
ACYPI089144	0	0	0	0	0	0	0.00243357
ACYPI56590	0	0	0	0	0	0	0.00133333
ACYPI082827	0	0	0	0	0	0	0.00276667
ACYPI001156	0	0	0	0	0	0	0.0012
ACYPI085053	0	0	0	0	0	0	0
ACYPI44191	0	0	0	0	0	0	0
ACYPI067410	0	0	0	0	0	0	0.00158333
ACYPI080132	0	0	0	0	0	0	0.00263077
ACYPI43542	0	0	0	0	0	0	0.00124444
ACYPI073201	0	0	0	0	0	0	0
ACYPI007269	0	0	0	0	0	0	0.00343846
ACYPI34709	0	0	0	0	0	0	0.00333939
ACYPI28673	0	0	0	0	0	0	0
ACYPI084500	0	0	0	0	0	0	0
ACYPI080631	0	0	0	0	0	0	0
ACYPI24569	0	0	0	0	0	0	0.00244615
ACYPI37344	0	0	0	0	0	0	0.0007
ACYPI52760	0	0	0	0	0	0	0
ACYPI26040	0	0	0	0	0	0	0.0024
ACYPI004960	0	0	0	0	0	0	0.00295385
ACYPI009393	0	0	0	0	0	0	0.00128571
ACYPI080151	0	0	0	0	0	0	0.000666667
ACYPI085873	0	0	0	0	0	0	0
ACYPI068842	0	0	0	0	0	0	0.001
ACYPI063793	0	0	0	0	0	0	0
ACYPI089479	0	0	0	0	0	0	0.00128571
ACYPI085665	0	0	0	0	0	0	0
ACYPI062929	0	0	0	0	0	0	0.00316667
ACYPI39970	0	0	0	0	0	0	0
ACYPI43342	0	0	0	0	0	0	0.001
ACYPI062187	0	0	0	0	0	0	0.0012
ACYPI28192	0	0	0	0	0	0	0.0012
ACYPI002773	0	0	0	0	0	0	0.00596825
ACYPI51008	0	0	0	0	0	0	0
ENSRNA022720756	0	0	0	0	0	0	0.0042
ACYPI083152	0	0	0	0	0	0	0.0012028
ACYPI49259	0	0	0	0	0	0	0.00119048
ACYPI56864	0	0	0	0	0	0	0
ACYPI066198	0	0	0	0	0	0	0.00266667
ACYPI062937	0	0	0	0	0	0	0.00147619
ACYPI006621	0	0	0	0	0	0	0
ACYPI45495	0	0	0	0	0	0	0
ACYPI45441	0	0	0	0	0	0	0.00286364
ACYPI089477	0	0	0	0	0	0	0.00593571
ACYPI083164	0	0	0	0	0	0	0.00223776
ACYPI082799	0	0	0	0	0	0	0.00263333
ACYPI065381	0	0	0	0	0	0	0.00119048
ACYPI083705	0	0	0	0	0	0	0.0024
ACYPI001290	0	0	0	0	0	0	0.00203175
ACYPI082075	0	0	0	0	0	0	0
ACYPI080352	0	0	-0.0005	0.001	0	0	0.0025643
ACYPI080244	0	0	0	0	0	0	0.00603278
ACYPI52495	0	0	0	0	0	0	0.00355556
ACYPI51596	0	0	0	0	0	0	0
ACYPI50221	0	0	0	0	0	0	0
ACYPI082520	0	0	0	0	0	0	0
ACYPI089309	0	0	0	0	0	0	0
ACYPI060227	0	0	0	0	0	0	0
ACYPI062523	0	0	0	0	0	0	0.0015
ACYPI44591	0	0	0	0	0	0	0.00413636
ACYPI009871	0	0	0	0	0	0	0.00601111
ACYPI067028	0	0	0	0	0	0	0.0042816
ACYPI52564	0	0	0	0	0	0	0.00119048
ACYPI069085	0	0	0	0	0	0	0
ACYPI39937	0	0	0	0	0	0	0.00752879
ENSRNA022734047	0	0	0	0	0	0	0
ACYPI25238	0	0	0	0	0	0	0
ACYPI061300	0	0	0	0	0	0	0.00125
ACYPI089041	0	0	0	0	0	0	0.00851111
ACYPI001253	0	0	0	0	0	0	0.00574615
ACYPI067118	0	0	0	0	0	0	0
ACYPI085570	0	0	0	0	0	0	0.00217778
ACYPI060166	0	0	0	0	0	0	0.00258333
ACYPI070765	0	0	0	0	0	0	0.0106334
ACYPI47077	0	0	0	0	0	0	0
ACYPI069105	0	0	0	0	0	0	0.0007
ACYPI086691	0	0	0	0	0	0	0
ACYPI082090	0	0	0	0	0	0	0
ACYPI086118	0	0	0	0	0	0	0.000866667
ACYPI066262	0	0	0	0	0	0	0
ACYPI082322	0	0	0	0	0	0	0.00211364
ACYPI43476	0	0	0	0	0	0	0.00708889
ACYPI089594	0	0	0	0	0	0	0
ACYPI085357	0	0	0	0	0	0	0.00133333
ACYPI080594	0	0	0	0	0	0	0.00134848
ACYPI25724	0	0	0	0	0	0	0.000924242
ACYPI082216	0	0	0	0	0	0	0
ACYPI008120	0	0	0	0	0	0	0
ACYPI50036	0	0	0	0	0	0	0.00854994
ACYPI38047	0	0	0	0	0	0	0.00133333
ACYPI085575	0	0	0	0	0	0	0
ACYPI56311	0	0	0	0	0	0	0.0109515
ACYPI48981	0	0	0	0	0	0	0.00133333
ACYPI085232	0	0	0	0	0	0	0.00166667
ACYPI36508	0	0	0	0	0	0	0
ACYPI071416	0	0	0	0	0	0	0.00158333
ACYPI084747	0	0	0	0	0	0	0
ACYPI089470	0	0	0	0	0	0	0
ACYPI29978	0	0	0	0	0	0	0.00580952
ACYPI52712	0	0	0	0	0	0	0.001
ACYPI54378	0	0	0	0	0	0	0.00304231
ACYPI42990	0	0	0	0	0	0	0
ACYPI086323	0	0	0	0	0	0	0
ACYPI32046	0	0	0	0	0	0	0
ACYPI080806	0	0	0	0	0	0	0.0026
ACYPI24916	0	0	0	0	0	0	0
ACYPI35058	0	0	0	0	0	0	0
ACYPI31470	0	0	0	0	0	0	0.00316484
ACYPI50616	0	0	0	0	0	0	0
ACYPI088809	0	0	0	0	0	0	0.00106667
ACYPI25554	0	0	0	0	0	0	0.00175
ACYPI45799	0	0	0	0	0	0	0.00266667
ACYPI072598	0	0	0	0	0	0	0
ACYPI33110	0	0	0	0	0	0	0
ACYPI53940	0	0	0	0	0	0	0.00499103
ACYPI23511	0	0	0	0	0	0	0.00215
ENSRNA022734162	0	0	0	0	0	0	0.001
ACYPI42564	0	0	0	0	0	0	0.00216667
ACYPI36392	0	0	0	0	0	0	0.00453896
ACYPI067807	0	0	0	0	0	0	0.00133333
ACYPI088689	0	0	0	0	0	0	0
ACYPI060286	0	0	0	0	0	0	0
ACYPI34052	0	0	0	0	0	0	0.00175385
ACYPI54516	0	0	0	0	0	0	0
ACYPI52168	0	0	0	0	0	0	0.00578077
ACYPI084281	0	0	0	0	0	0	0.00218182
ACYPI48176	0	0	0	0	0	0	0
ENSRNA022732304	0	0	0	0	0	0	0
ACYPI084778	0	0	0	0	0	0	0
ACYPI065274	0	0	0	0	0	0	0
ACYPI49411	0	0	0	0	0	0	0.00175
ACYPI061179	0	0	0	0	0	0	0
ACYPI081842	0	0	0	0	0	0	0.000607143
ACYPI069899	0	0	0	0	0	0	0.00226667
ACYPI25318	0	0	0	0	0	0	0.00229371
ACYPI089561	0	0	0	0	0	0	0.00636111
ACYPI38355	0	0	0	0	0	0	0.00255
ACYPI51411	0	0	0	0	0	0	0.00313846
ACYPI24671	0	0	0	0	0	0	0
ACYPI064325	0	0	0	0	0	0	0
ACYPI20866	0	0	0	0	0	0	0.00291667
ACYPI083366	0	0	0	0	0	0	0.00116667
ACYPI069773	0	0	0	0	0	0	0
ACYPI070525	0	0	0	0	0	0	0.000781818
ACYPI081889	0	0	0	0	0	0	0.00285714
ENSRNA022732152	0	0	0	0	0	0	0.00203175
ACYPI084355	0	0	0	0	0	0	0.00441818
ACYPI25997	0	0	0	0	0	0	0
ACYPI37598	0	0	0	0	0	0	0.00451923
ACYPI089348	0	0	0	0	0	0	0.00137143
ACYPI52941	0	0	0	0	0	0	0.00265556
ACYPI080175	0	0	0	0	0	0	0
ACYPI086296	0	0	0	0	0	0	0.00223333
ACYPI084955	0	0	0	0	0	0	0.00200397
ENSRNA022732300	0	0	0	0	0	0	0.00496667
ACYPI087845	0	0	0	0	0	0	0
ENSRNA022732129	0	0	0	0	0	0	0.0001
ACYPI084927	0	0	0	0	0	0	0.0024
ACYPI37052	0	0	0	0	0	0	0.0013
ACYPI081056	0	0	0	0	0	0	0
ACYPI34102	0	0	0	0	0	0	0
ACYPI26212	0	0	0	0	0	0	0.0115591
ACYPI086191	0	0	0	0	0	0	0.00123636
ENSRNA022733379	0	0	0	0	0	0	0
ACYPI31813	0	0	0	0	0	0	0
ACYPI089038	0	0	0	0	0	0	0
ACYPI070683	0	0	0	0	0	0	0
ACYPI26739	0	0	0	0	0	0	0.00170629
ACYPI39773	0	0	0	0	0	0	0.00447692
ACYPI55252	0	0	0	0	0	0	0
ACYPI083095	0	0	0	0	0	0	0.0057619
ACYPI55043	0	0	0	0	0	0	0.0016
ACYPI086463	0	0	0	0	0	0	0.00171429
ACYPI20685	0	0	0	0	0	0	0
ACYPI49687	0	0	0	0	0	0	0.00884762
ACYPI080650	0	0	0	0	0	0	0.00162238
ACYPI24284	0	0	0	0	0	0	0
ACYPI082973	0	0	0	0	0	0	0.0006
ACYPI44464	0	0	0	0	0	0	0.00424301
ACYPI44394	0	0	0	0	0	0	0
ACYPI55296	0	0	0	0	0	0	0
ACYPI084704	0	0	0	0	0	0	0
ACYPI22043	0	0	0	0	0	0	0.00266667
ACYPI084175	0	0	0	0	0	0	0.000214286
ACYPI088040	0	0	0	0	0	0	0
ACYPI46724	0	0	0	0	0	0	0
ACYPI070879	0	0	0	0	0	0	0
ACYPI083227	0	0	0	0	0	0	0
ACYPI083442	0	0	0	0	0	0	0
ACYPI32102	0	0	0	0	0	0	0
ACYPI34086	0	0	0	0	0	0	0.0110977
ACYPI087387	0	0	0	0	0	0	0.00106667
ACYPI084776	0	0	0	0	0	0	0
ACYPI065247	0	0	0	0	0	0	0.00780549
ACYPI081171	0	0	0	0	0	0	0.00276923
ACYPI062089	0	0	0	0	0	0	0.00526573
ACYPI53542	0	0	0	0	0	0	0
ACYPI083314	0	0	0	0	0	0	0.000730769
ACYPI53939	0	0	0	0	0	0	0
ACYPI43391	0	0	0	0	0	0	0.00166667
ACYPI56007	0	0	0	0	0	0	0
ACYPI083230	0	0	0	0	0	0	0
ACYPI34498	0	0	0	0	0	0	0.00355952
ACYPI41307	0	0	0	0	0	0	0
ACYPI087135	0	0	0	0	0	0	0
ACYPI50362	0	0	0	0	0	0	0
ENSRNA022733779	0	0	0	0	0	0	0.00133333
ACYPI35157	0	0	0	0	0	0	0
ENSRNA022733344	0	0	0	0	0	0	0
ACYPI083604	0	0	0	0	0	0	0.00529231
ACYPI30394	0	0	0	0	0	0	0.00370769
ACYPI32306	0	0	0	0	0	0	0
ACYPI48813	0	0	0	0	0	0	0
ACYPI53505	0	0	0	0	0	0	0.00171429
ACYPI006747	0	0	0	0	0	0	0.00363333
ACYPI089184	0	0	0	0	0	0	0.0008
ACYPI082831	0	0	0	0	0	0	0.00385897
ACYPI25993	0	0	0	0	0	0	0.00132051
ACYPI22449	0	0	0	0	0	0	0
ACYPI064480	0	0	0	0	0	0	0.00294286
ACYPI083486	0	0	0	0	0	0	0.000818182
ACYPI083797	0	0	0	0	0	0	0
ACYPI40227	0	0	0	0	0	0	0
ACYPI005836	0	0	0	0	0	0	0.00273626
ACYPI33291	0	0	0	0	0	0	0.00447028
ACYPI43263	0	0	0	0	0	0	0.00389744
ACYPI22658	0	0	0	0	0	0	0.000571429
ACYPI48884	0	0	0	0	0	0	0
ACYPI25380	0	0	0	0	0	0	0.00327692
ACYPI31552	0	0	0	0	0	0	0.00106667
ACYPI085776	0	0	0	0	0	0	0.00313846
ACYPI003120	0	0	0	0	0	0	0.00291538
ACYPI23104	0	0	0	0	0	0	0
ACYPI22243	0	0	0	0	0	0	0.004
ACYPI49238	0	0	0	0	0	0	0.00183333
ACYPI52563	0	0	0	0	0	0	0.00266667
ACYPI087908	0	0	0	0	0	0	0.00283956
ACYPI32557	0	0	0	0	0	0	0.0007
ACYPI55795	0	0	0	0	0	0	0
ACYPI085870	0	0	0	0	0	0	0
ACYPI084106	0	0	0	0	0	0	0.00106667
ACYPI086379	0	0	0	0	0	0	0
ACYPI086587	0	0	0	0	0	0	0
ACYPI071167	0	0	0	0	0	0	0.001
ACYPI066076	0	0	0	0	0	0	0.0027
ACYPI20172	0	0	0	0	0	0	0.0019021
ACYPI25275	0	0	0	0	0	0	0.000733333
ACYPI54393	0	0	0	0	0	0	0
ACYPI005739	0	0	0	0	0	0	0.00467424
ACYPI43856	0	0	0	0	0	0	0.00221667
ACYPI50924	0	0	0	0	0	0	0
ACYPI31778	0	0	0	0	0	0	0.000809524
ACYPI084977	0	0	0	0	0	0	0.00125455
ACYPI065425	0	0	0	0	0	0	0
ACYPI30318	0	0	0	0	0	0	0.000166667
ACYPI073001	0.0005	0	0	0	-0.001	0	0.00619945
ACYPI073305	0	0	0	0	0	0	0.00367677
ENSRNA022722632	0	0	0	0	0	0	0
ACYPI004708	0	0	0	0	0	0	0
ACYPI070821	0	0	0	0	0	0	0
ACYPI56183	0	0	0	0	0	0	0
ACYPI27273	0	0	0	0	0	0	0.00110714
ACYPI081617	0	0	0	0	0	0	0.00294017
ACYPI23183	0	0	0	0	0	0	0
ACYPI087521	0	0	0	0	0	0	0
ENSRNA022721043	0	0	0	0	0	0	0.00147619
ACYPI008054	-0.001	0	0.001	0.001	-0.001	0	0.00314286
ACYPI083124	0	0	0	0	0	0	0.000333333
ACYPI062386	0	0	0	0	0	0	0.00141667
ACYPI27838	0	0	0	0	0	0	0
ACYPI084763	0	0	0	0	0	0	0
ACYPI080431	0	0	0	0	0	0	0.0015
ACYPI082746	0	0	0	0	0	0	0.0015
ACYPI50803	0	0	0	0	0	0	0.00482051
ACYPI073129	0	0	0	0	0	0	0.00133333
ACYPI30950	0	0	0	0	0	0	0
ENSRNA022732162	0	0	0	0	0	0	0.001
ACYPI084559	0	0	0	0	0	0	0
ACYPI082716	0	0	0	0	0	0	0
ACYPI086429	0	0	0	0	0	0	0
ACYPI061041	0	0	0	0	0	0	0.00137821
ACYPI088198	0	0	0	0	0	0	0.001
ACYPI50412	0	0	0	0	0	0	0.00325
ACYPI088187	0	0	0	0	0	0	0
ACYPI54198	0	0	0	0	0	0	0
ACYPI071534	0	0	0	0	0	0	0
ACYPI46459	0	0	0	0	0	0	0.002779
ACYPI44382	0	0	0	0	0	0	0.00711538
ACYPI060382	0	0	0	0	0	0	0.00223776
ACYPI29953	0	0	0	0	0	0	0
ENSRNA022732613	0	0	0	0	0	0	0
ACYPI082379	0	0	0	0	0	0	0
ACYPI005997	0	0	0	0	0	0	0.00671795
ACYPI53585	0	0	0	0	0	0	0.00233333
ACYPI088090	0	0	0	0	0	0	0
ENSRNA022733443	0	0	0	0	0	0	0.00133333
ACYPI48999	0	0	0	0	0	0	0
ACYPI32782	0	0	0	0	0	0	0
ACYPI42395	0	0	0	0	0	0	0.0015
ENSRNA022734123	0	0	0	0	0	0	0
ACYPI24594	0	0	0	0	0	0	0
ACYPI064624	0	0	0	0	0	0	0
ACYPI086493	0	0	0	0	0	0	0.001
ACYPI068130	0	0	0	0	0	0	0.0034
ACYPI084752	0	0	0	0	0	0	0.000904762
ACYPI065335	0	0	0	0	0	0	0.00133333
ACYPI001785	0	0	0	0	0	0	0
ACYPI38313	0	0	0	0	0	0	0.00113333
ACYPI088607	0	0	0	0	0	0	0
ENSRNA022721834	0	0	0	0	0	0	0.00141414
ACYPI46175	0	0	0	0	0	0	0
ACYPI36250	0	0	0	0	0	0	0.00176224
ENSRNA022732186	0	0	0	0	0	0	0
ACYPI084721	0	0	0	0	0	0	0.0119758
ACYPI32288	0	0	0	0	0	0	0
ACYPI085611	0	0	0	0	0	0	0.00412088
ACYPI084857	0	0	0	0	0	0	0
ACYPI007991	0	0	0	0	0	0	0
ACYPI087770	0	0	0	0	0	0	0.00152308
ACYPI005311	0	0	0	0	0	0	0
ACYPI34687	0	0	0	0	0	0	0.000333333
ACYPI21037	0	0	0	0	0	0	0.00396667
ACYPI066572	0	0	0	0	0	0	0.00818205
ACYPI084690	0	0	0	0	0	0	0.00233333
ACYPI005803	0	0	0	0	0	0	0.000666667
ACYPI25489	0	0	0	0	0	0	0.00228571
ACYPI089516	0	0	0	0	0	0	0
ACYPI48570	0	0	0	0	0	0	0.00116667
ACYPI066433	0	0	0	0	0	0	0
ACYPI072845	0	0	0	0	0	0	0.0017
ACYPI34104	0	0	0	0	0	0	0
ACYPI34315	0	0	0	0	0	0	0.0005
ACYPI21803	0	0	0	0	0	0	0
ACYPI069215	0	0	0	0	0	0	0.000833333
ACYPI064127	0	0	0	0	0	0	0.00141414
ACYPI34971	0	0	0	0	0	0	0
ACYPI087598	0	0	0	0	0	0	0.004
ACYPI56000	0	0	0	0	0	0	0.0015
ACYPI40084	0	0	0	0	0	0	0
ACYPI080159	0	0	0	0	0	0	0
ACYPI084810	0	0	0	0	0	0	0
ACYPI086841	0	0	0	0	0	0	0
ACYPI28888	0	0	0	0	0	0	0
ACYPI37062	0	0	0	0	0	0	0.00295067
ACYPI064581	0	0	0	0	0	0	0
ACYPI061461	0	0	0	0	0	0	0.0028
ENSRNA022732603	0	0	0	0	0	0	0.00119444
ACYPI080196	0	0	0	0	0	0	0
ACYPI066518	0	0	0	0	0	0	0.00185397
ACYPI083111	0	0	0	0	0	0	0.00185859
ACYPI071423	0	0	0	0	0	0	0
ACYPI34511	0	0	0	0	0	0	0.0015
ACYPI53613	0	0	0	0	0	0	0
ACYPI24877	0	0	0	0	0	0	0
ACYPI081673	0	0	0	0	0	0	0.0015
ACYPI080267	0	0	0	0	0	0	0
ACYPI082273	0	0	0	0	0	0	0.00180342
ACYPI086928	0	0	0	0	0	0	0.00478333
ACYPI40408	0	0	0	0	0	0	0.00426667
ENSRNA022732459	0	0	0	0	0	0	0
ACYPI072731	0	0	0	0	0	0	0
ACYPI44256	0	0	0	0	0	0	0
ACYPI080721	0	0	0	0	0	0	0.00133333
ACYPI087265	0	0	0	0	0	0	0
ACYPI081898	0	0	0	0	0	0	0.00229231
ACYPI082390	0	0	0	0	0	0	0
ACYPI080695	0	0	0	0	0	0	0.00532222
ACYPI065664	0	0	0	0	0	0	0
ACYPI064666	0	0	0	0	0	0	0
ACYPI40986	0	0	0	0	0	0	0
ACYPI55794	0	0	0	0	0	0	0
ACYPI087710	0	0	0	0	0	0	0
ACYPI41061	0	0	0	0	0	0	0.00328283
ACYPI083438	0	0	0	0	0	0	0.002
ACYPI46141	0	0	0	0	0	0	0.00133333
ACYPI087271	0	0	0	0	0	0	0.00390385
ACYPI080981	0	0	0	0	0	0	0.00764763
ACYPI060429	0	0	0	0	0	0	0.00285714
ACYPI082597	0	0	0	0	0	0	0
ACYPI51208	0	0	0	0	0	0	0
ACYPI066226	0	0	0	0	0	0	0
ACYPI087912	0	0	0	0	0	0	0.000642857
ACYPI51964	0	0	0	0	0	0	0
ACYPI53580	0	0	0	0	0	0	0.00311111
ACYPI060572	0	0	0	0	0	0	0.00122222
ACYPI51573	0	0	0	0	0	0	0
ACYPI25033	0	0	0	0	0	0	0.00168571
ACYPI005504	0	0	0	0	0	0	0.00357143
ACYPI37941	0	0	0	0	0	0	0.000266667
ACYPI31836	0	0	0	0	0	0	0.001
ENSRNA022732975	0	0	0	0	0	0	0
ENSRNA022733040	0	0	0	0	0	0	0
ENSRNA022732556	0	0	0	0	0	0	0.00171429
ACYPI32766	0	0	0	0	0	0	0.00138182
ACYPI23924	0	0	0	0	0	0	0.001
ACYPI084333	0	0	0	0	0	0	0.00256667
ACYPI063741	0	0	0	0	0	0	0
ACYPI28569	0	0	0	0	0	0	0.000166667
ENSRNA022732127	0	0	0	0	0	0	0.00112778
ACYPI30409	0	0	0	0	0	0	0
ACYPI083681	0	0	0	0	0	0	0.00413333
ACYPI081459	0	0	0	0	0	0	0
ACYPI32258	0	0	0	0	0	0	0.0065094
ACYPI001155	0	0	0	0	0	0	0.00126667
ACYPI060147	0	0	0	0	0	0	0.000333333
ACYPI070000	0	0	0	0	0	0	0.00403846
ACYPI084173	0	0	0	0	0	0	0
ACYPI43631	0	0	0	0	0	0	0
ACYPI32796	0	0	0	0	0	0	0
ACYPI40803	0	0	0	0	0	0	0.00133333
ACYPI086855	0	0	0	0	0	0	0.001
ACYPI53721	0	0	0	0	0	0	0.00309524
ACYPI24255	0	0	0	0	0	0	0.001
ACYPI53661	0	0	0	0	0	0	0.00648571
ENSRNA022732120	0	0	0	0	0	0	0
ACYPI086685	0	0	0	0	0	0	0
ACYPI56798	0	0	0	0	0	0	0.00106667
ACYPI30991	0	0	0	0	0	0	0.000333333
ACYPI064538	0	0	0	0	0	0	0.00568889
ACYPI50383	0	0	0	0	0	0	0
ACYPI007873	0	0	0	0	0	0	0.00283333
ENSRNA022719117	0	0	0	0	0	0	0.00198462
ACYPI084284	0	0	0	0	0	0	0.004
ACYPI29742	0	0	0	0	0	0	0
ACYPI36808	0	0	0	0	0	0	0
ACYPI070614	0	0	0	0	0	0	0.00315769
ACYPI084087	0	0	0	0	0	0	0.000333333
ACYPI21194	0	0	0	0	0	0	0.0016
ACYPI36375	0	0	0	0	0	0	0.0044965
ACYPI25514	0	0	0	0	0	0	0.00118095
ENSRNA022732960	0	0	0	0	0	0	0
ACYPI084519	0	0	0	0	0	0	0.00724444
ACYPI21854	0	0	0	0	0	0	0.00429658
ACYPI40439	0	0	0	0	0	0	0.000333333
ACYPI43859	0	0	0	0	0	0	0
ACYPI27152	0	0	0	0	0	0	0
ACYPI065881	0	0	0	0	0	0	0.0045
ACYPI44459	0	0	0	0	0	0	0
ACYPI081261	0	0	0	0	0	0	0.0024
ACYPI089432	0	0	0	0	0	0	0
ACYPI39106	0	0	0	0	0	0	0
ACYPI45705	0	0	0	0	0	0	0
ACYPI089576	0	0	0	0	0	0	0.00342857
ACYPI066326	0	0	0	0	0	0	0
ACYPI45731	0	0	0	0	0	0	0
ACYPI48275	0	0	0	0	0	0	0.000809524
ACYPI088435	0	0	0	0	0	0	0
ACYPI32627	0	0	0	0	0	0	0.00166667
ACYPI061669	0	0	0	0	0	0	0.00794444
ACYPI53382	0	0	0	0	0	0	0.000166667
ACYPI080674	0	0	0.001	0	-0.001	0	0.0105808
ACYPI071638	0	0	0	0	0	0	0.0014
ACYPI070243	0	0	0	0	0	0	0.0012
ACYPI45449	0	0	0	0	0	0	0.00249231
ACYPI53379	0	0	0	0	0	0	0.00122222
ACYPI30821	0	0	0	0	0	0	0.00369231
ACYPI062048	0	0	0	0	0	0	0
ACYPI072963	0	0	0	0	0	0	0.0050974
ACYPI084545	0	0	0	0	0	0	0.00121429
ACYPI083492	0	0	0	0	0	0	0
ACYPI084610	0	0	0	0	0	0	0
ACYPI48422	0	0	0	0	0	0	0
ACYPI21749	0	0	0	0	0	0	0
ACYPI082046	0	0	0	0	0	0	0
ACYPI067880	0	0	0	0	0	0	0.00332698
ACYPI070101	0	0	0	0	0	0	0
ACYPI002750	0	0	0	0	0	0	0
ACYPI45471	0	0	0	0	0	0	0.00742051
ACYPI46139	0	0	0	0	0	0	0
ACYPI36902	0	0	0	0	0	0	0.011191
ACYPI067206	0	0	0	0	0	0	0
ACYPI42915	0	0	0	0	0	0	0
ACYPI089072	0	0	0	0	0	0	0.0014
ACYPI073466	0	0	0	0	0	0	0
ACYPI41060	0	0	0	0	0	0	0.00203462
ACYPI083502	0	0	0	0	0	0	0.0033
ACYPI26609	0	0	0	0	0	0	0.001
ACYPI069167	0	0	0	0	0	0	0
ACYPI49879	0	0	0	0	0	0	0
ACYPI088001	0	0	0	0	0	0	0.00667056
ACYPI55341	0	0	0	0	0	0	0.0016
ACYPI48193	0	0	0	0	0	0	0.0137585
ACYPI37309	0	0	0	0	0	0	0.00166667
ACYPI071929	0	0	0	0	0	0	0
ACYPI42786	0	0	0	0	0	0	0.0132657
ACYPI084243	0	0	0	0	0	0	0
ACYPI37555	0	0	0	0	0	0	0
ACYPI083081	0	0	0	0	0	0	0.00342857
ACYPI083552	0	0	0	0	0	0	0.00523443
ACYPI36709	0	0	0	0	0	0	0.00341818
ACYPI23964	0	0	0	0	0	0	0.00964591
ACYPI072531	0	0	0	0	0	0	0.00210101
ACYPI53238	0	0	0	0	0	0	0.00518803
ACYPI085718	0	0	0	0	0	0	0.0112542
ACYPI082935	0	0	0	0	0	0	0
ACYPI071704	0	0	0	0	0	0	0
ACYPI087867	0	0	0	0	0	0	0.00616189
ACYPI088455	0	0	0	0	0	0	0
ACYPI086000	0	0	0	0	0	0	0
ACYPI089237	0	0	0	0	0	0	0
ACYPI083833	0	0	0	0	0	0	0
ACYPI085890	0	0	0	0	0	0	0.00209524
ACYPI31442	0	0	0	0	0	0	0.00190171
ACYPI40550	0	0	0	0	0	0	0.0015
ACYPI089569	0	0	0	0	0	0	0.00234103
ACYPI36946	0	0	0	0	0	0	0
ACYPI066320	0	0	0	0	0	0	0.000833333
ACYPI23068	0	0	0	0	0	0	0
ACYPI069540	0	0	0	0	0	0	0.00283333
ACYPI47023	0	0	0	0	0	0	0.00467641
ACYPI22356	0	0	0	0	0	0	0.0078028
ACYPI37079	0	0	0	0	0	0	0.00156643
ACYPI073533	0	0	0	0	0	0	0
ACYPI55938	0	0	0	0	0	0	0.00421911
ACYPI061099	0	0	0	0	0	0	0.00133333
ACYPI24669	0	0	0	0	0	0	0
ACYPI20695	0	0	0	0	0	0	0.0011
ACYPI27446	0	0	0	0	0	0	0.00813753
ACYPI56800	0	0	0	0	0	0	0
ACYPI064279	0	0	0	0	0	0	0.00420979
ACYPI009903	0	0	0	0	0	0	0.001
ACYPI37892	0	0	0	0	0	0	0.00436667
ACYPI084272	0	0	0	0	0	0	0
ACYPI085766	0	0	0	0	0	0	0.0015
ACYPI54189	0	0	0	0	0	0	0.000266667
ACYPI083155	0	0	0	0	0	0	0.0012
ACYPI32878	0	0	0	0	0	0	0
ACYPI50226	0	0	0	0	0	0	0.00355556
ACYPI060355	0	0	0	0	0	0	0
ACYPI080668	0	0	0	0	0	0	0.00255
ACYPI32871	0	0	0	0	0	0	0
ACYPI088762	0	0	0	0	0	0	0.0008
ACYPI24607	0	0	0	0	0	0	0
ACYPI34760	0	0	0	0	0	0	0.00366667
ACYPI063310	0	0	0	0	0	0	0
ACYPI24266	0	0	0	0	0	0	0
ACYPI082890	0	0	0	0	0	0	0
ACYPI069910	0	0	0	0	0	0	0.00187413
ACYPI45943	0	0	0	0	0	0	0
ACYPI086024	0	0	0	0	0	0	0.0014
ACYPI084703	0	0	0	0	0	0	0.0102777
ACYPI28168	0	0	0	0	0	0	0.00322222
ACYPI062868	0	0	0	0	0	0	0.00161111
ACYPI061267	0	0	0	0	0	0	0.00133333
ACYPI20661	0	0	0	0	0	0	0.00186667
ACYPI064516	0	0	0	0	0	0	0
ACYPI41306	0	0	0	0	0	0	0.00125
ACYPI43657	0	0	0	0	0	0	0.00116667
ACYPI51647	0	0	0	0	0	0	0
ACYPI082232	0	0	0	0	0	0	0
ACYPI088815	0	0	0	0	0	0	0.00125128
ACYPI088523	0	0	0	0	0	0	0.0016
ACYPI071932	0	0	0	0	0	0	0
ACYPI088487	0	0	0	0	0	0	0
ACYPI45014	0	0	0	0	0	0	0.00117857
ACYPI37578	0	0	0	0	0	0	0.00348485
ACYPI088078	0	0	0	0	0	0	0.00158333
ACYPI002021	0	0	0	0	0	0	0.00215385
ACYPI40215	0	0	0	0	0	0	0.0028648
ACYPI066443	0	0	0	0	0	0	0
ACYPI39666	0	0	0	0	0	0	0
ACYPI55249	0	0	0	0	0	0	0.00133333
ACYPI073315	0	0	0	0	0	0	0
ACYPI080115	0	0	0	0	0	0	0
ENSRNA022733124	0	0	0	0	0	0	0.00177778
ACYPI082522	0	0	0	0	0	0	0
ACYPI081210	0	0	0	0	0	0	0
ACYPI064431	0	0	0	0	0	0	0.00214685
ACYPI085579	0	0	0	0	0	0	0.00157143
ACYPI44263	0	0	0	0	0	0	0
ACYPI38862	0	0	0	0	0	0	0.00313413
ACYPI086366	0	0	0	0	0	0	0.00227937
ACYPI088440	0	0	0	0	0	0	0
ENSRNA022719593	0	0	0	0	0	0	0.00379524
ACYPI073672	0	0	0	0	0	0	0
ACYPI31544	0	0	0	0	0	0	0.00394106
ENSRNA022721687	0	0	0	0	0	0	0.0025
ACYPI082419	0	0	0	0	0	0	0
ACYPI50214	0	0	0	0	0	0	0.00171429
ACYPI31731	0	0	0	0	0	0	0.00362393
ACYPI20263	0	0	0	0	0	0	0.00133333
ACYPI51813	0	0	0	0	0	0	0
ACYPI070892	0	0	0	0	0	0	0.00231111
ACYPI24071	0	0	0	0	0	0	0.00587179
ACYPI47666	0	0	0	0	0	0	0.00300855
ACYPI53111	0	0	0	0	0	0	0.00133333
ACYPI35947	0	0	0	0	0	0	0
ACYPI088468	0	0	0	0	0	0	0.0016
ACYPI084096	0	0	0	0	0	0	0
ACYPI084196	0	0	0	0	0	0	0.00269444
ACYPI26396	0	0	0	0	0	0	0
ACYPI35310	0	0	0	0	0	0	0.00283333
ACYPI005574	0	0	0	0	0	0	0
ACYPI24637	0	0	0	0	0	0	0
ACYPI081662	0	0	0	0	0	0	0.00216429
ACYPI21760	0	0	0	0	0	0	0
ACYPI083932	0	0	0	0	0	0	0.0174833
ACYPI068612	0	0	0	0	0	0	0.00133333
ACYPI23878	0	0	0	0	0	0	0.0061
ACYPI071380	0	0	0	0	0	0	0
ACYPI068940	0	0	0	0	0	0	0
ACYPI52387	0	0	0	0	0	0	0
ACYPI081970	0	0	0	0	0	0	0.00208333
ACYPI32564	0	0	0	0	0	0	0
ACYPI084407	0	0	0	0	0	0	0.00192857
ACYPI084445	0	0	0	0	0	0	0
ACYPI53337	0	0	0	0	0	0	0.00183333
ACYPI43319	0	0	0	0	0	0	0
ACYPI080611	0	0	0	0	0	0	0.00170455
ACYPI42762	0	0	0	0	0	0	0.000333333
ACYPI50858	0	0	0	0	0	0	0
ACYPI066709	0	0	0	0	0	0	0.00480519
ACYPI089382	0	0	0	0	0	0	0
ACYPI26273	0	0	0	0	0	0	0.00220979
ACYPI32574	0	0	0	0	0	0	0.00636752
ACYPI52798	0	0	0	0	0	0	0
ACYPI004753	0	0	0	0	0	0	0
ACYPI082650	0	0	0	0	0	0	0.00238636
ACYPI066396	0	0	0	0	0	0	0
ACYPI086532	0	0	0	0	0	0	0
ACYPI23917	0	0	0	0	0	0	0.00868974
ACYPI088337	0	0	0	0	0	0	0.00116667
ACYPI086091	0	0	0	0	0	0	0
ACYPI064434	0	0	0	0	0	0	0.0019021
ACYPI083891	0	0	0	0	0	0	0.00136111
ACYPI32954	0	0	0	0	0	0	0.0041
ACYPI25722	0	0	0	0	0	0	0.00246465
ACYPI50518	0	0	0	0	0	0	0
ACYPI067381	0	0	0	0	0	0	0
ACYPI22317	0	0	0	0	0	0	0.0021
ACYPI082517	0	0	0	0	0	0	0.0044881
ACYPI086340	0	0	0	0	0	0	0.0033134
ACYPI31550	0	0	0	0	0	0	0
ACYPI061080	0	0	0	0	0	0	0.00289394
ACYPI073631	0	0	0	0	0	0	0.0142351
ACYPI56039	0	0	0	0	0	0	0
ACYPI085267	0	0	0	0	0	0	0
ACYPI34691	0	0	0	0	0	0	0.00553223
ACYPI20057	0	0	0	0	0	0	0.0026
ACYPI32299	0	0	0	0	0	0	0.00133333
ACYPI54644	0	0	0	0	0	0	0
ACYPI004652	0	0	0	0	0	0	0.00186667
ACYPI073275	0	0	0	0	0	0	0.00318462
ACYPI089029	0	0	0	0	0	0	0
ACYPI068961	0	0	0	0	0	0	0.00177716
ACYPI082964	0	0	0	0	0	0	0.00258333
ACYPI071405	0	0	0	0	0	0	0
ACYPI24914	0	0	0	0	0	0	0.00282168
ACYPI31472	0	0	0	0	0	0	0.000871795
ACYPI084532	0	0	0	0	0	0	0
ACYPI53734	0	0	0	0	0	0	0.00417094
ACYPI34589	0	0	0	0	0	0	0
ACYPI086084	0	0	0	0	0	0	0
ACYPI42686	0	0	0	0	0	0	0.00183333
ACYPI007339	0	0	0	0	0	0	0.00186667
ENSRNA022721848	0	0	0	0	0	0	0.00234918
ACYPI32643	0	0	0	0	0	0	0.00276667
ACYPI087813	0	0	0	0	0	0	0
ACYPI089113	-0.001	0	0	0	0.001	0	0.00485714
ACYPI34770	0	0	0	0	0	0	0.00266667
ACYPI089215	0	0	0	0	0	0	0
ACYPI069770	0	0	0	0	0	0	0.00711978
ACYPI083386	0	0	0	0	0	0	0.00315556
ACYPI49619	0	0	0	0	0	0	0
ACYPI080464	0	0	0	0	0	0	0.0092533
ACYPI49902	0	0	0	0	0	0	0
ACYPI083185	0	0	0	0	0	0	0.0014
ACYPI087840	0	0	0	0	0	0	0
ACYPI063556	0	0	0	0	0	0	0.00453538
ACYPI23304	0	0	0	0	0	0	0
ACYPI084999	0	0	0	0	0	0	0
ACYPI37880	0	0	0	0	0	0	0
ACYPI44608	0	0	0	0	0	0	0.00309557
ENSRNA022732504	0	0	0	0	0	0	0
ACYPI063660	0	0	0	0	0	0	0
ENSRNA022733015	0	0	0	0	0	0	0
ACYPI080009	0	0	0	0	0	0	0
ACYPI35492	0	0	0	0	0	0	0
ACYPI23861	0	0	0	0	0	0	0
ACYPI062211	0	0	0	0	0	0	0
ACYPI072591	0	0	0	0	0	0	0
ACYPI089367	0	0	0	0	0	0	0.0019021
ENSRNA022732319	0	0	0	0	0	0	0.00326667
ACYPI086408	0	0	0	0	0	0	0.00239744
ACYPI30852	0	0	0	0	0	0	0
ACYPI22998	0	0	0	0	0	0	0
ACYPI086892	0	0	0	0	0	0	0
ACYPI084916	0	0	0	0	0	0	0
ACYPI38538	0	0	0	0	0	0	0.00217143
ACYPI003619	0	0	0	0	0	0	0.0022735
ACYPI085560	0	0	0	0	0	0	0
ACYPI45726	0	0	0	0	0	0	0.00516923
ACYPI23437	0	0	0	0	0	0	0.00194359
ACYPI085068	0	0	0	0	0	0	0
ACYPI089420	0	0	0	0	0	0	0.00250183
ACYPI085055	0	0	0	0	0	0	0
ACYPI21993	0	0	0	0	0	0	0.00121212
ACYPI067263	0	0	0	0	0	0	0.00133333
ACYPI36100	0	0	0	0	0	0	0.001
ACYPI086248	0	0	0	0	0	0	0
ACYPI43499	0	0	0	0	0	0	0
ACYPI060975	0	0	0	0	0	0	0
ACYPI53311	0	0	0	0	0	0	0.00235
ACYPI083528	0	0	0	0	0	0	0.00191667
ACYPI44267	0	0	0	0	0	0	0.00433333
ACYPI50102	0	0	0	0	0	0	0.00256667
ACYPI088114	0	0	0	0	0	0	0.00837509
ACYPI082436	0	0	0	0	0	0	0.003
ACYPI068950	0	0	0	0	0	0	0
ACYPI39659	0	0	0	0	0	0	0.00181818
ACYPI001116	0	0	0	0	0	0	0.00405897
ACYPI088711	0	0	0	0	0	0	0
ACYPI43909	0	0	0	0	0	0	0.00843201
ACYPI43784	0	0	0	0	0	0	0
ACYPI45284	0	0	0	0	0	0	0.00235714
ACYPI48484	0	0	0	0	0	0	0.00552381
ACYPI067351	0	0	0	0	0	0	0.0005
ACYPI080153	0	0	0	0	0	0	0.00220979
ACYPI063200	0	0	0	0	0	0	0.00421818
ACYPI087114	0	0	0	0	0	0	0
ACYPI45369	0	0	0	0	0	0	0.00286081
ACYPI062298	0	0	0	0	0	0	0
ACYPI30630	0	0	0	0	0	0	0.00385909
ACYPI063906	0	0	0	0	0	0	0.00126667
ACYPI32772	0	0	0	0	0	0	0
ACYPI22533	0	0	0	0	0	0	0.001
ACYPI41963	0	0	0	0	0	0	0
ACYPI51091	0	-0.001	0.001	0	0	0	0.00369231
ACYPI30459	0	0	0	0	0	0	0.00138312
ACYPI070457	0	0	0	0	0	0	0.00329021
ACYPI25180	0	0	0	0	0	0	0.00126667
ACYPI20859	0	0	0	0	0	0	0
ACYPI088338	0	0	0	0	0	0	0.00418182
ACYPI061794	0	0	0	0	0	0	0.001
ACYPI23531	0	0	0	0	0	0	0.000755245
ACYPI48020	0	0	0	0	0	0	0.00114286
ACYPI066121	0	0	0	0	0	0	0.00107692
ENSRNA022733626	0	0	0	0	0	0	0
ACYPI086384	0	0	0	0	0	0	0
ACYPI084783	0	0	0	0	0	0	0.00106667
ACYPI44827	0	0	0	0	0	0	0.00455556
ACYPI24372	0	0	0	0	0	0	0.00116667
ACYPI48110	0	0	0	0	0	0	0.00283333
ACYPI084607	0	0	0	0	0	0	0.00132778
ACYPI43630	0	0	0	0	0	0	0.00385897
ACYPI085934	0	0	0	0	0	0	0
ACYPI085886	0	0	0	0	0	0	0.001
ACYPI068377	0	0	0	0	0	0	0
ACYPI37299	0	0	0	0	0	0	0.00447692
ACYPI26579	0	0	0	0	0	0	0
ACYPI083266	0	0	0	0	0	0	0
ACYPI080097	0	0	0	0	0	0	0.0015
ACYPI41686	0	0	0	0	0	0	0
ENSRNA022721503	0	0	0	0	0	0	0
ACYPI070595	0	0	0	0	0	0	0.000466667
ACYPI084118	0	0	0	0	0	0	0.00335714
ACYPI063411	0	0	0	0	0	0	0.0016
ACYPI067217	0	0	0	0	0	0	0
ACYPI085995	0	0	0	0	0	0	0.0016
ACYPI071464	0	0	0	0	0	0	0.002
ACYPI39725	0	0	0	0	0	0	0.00119048
ACYPI066746	0	0	0	0	0	0	0.00523077
ACYPI24057	0	0	0	0	0	0	0.00203846
ACYPI085145	0	0	0	0	0	0	0
ACYPI24629	0	0	0	0	0	0	0.000342857
ACYPI083739	0	0	0	0	0	0	0
ACYPI005356	0	0	0	0	0	0	0.00756349
ACYPI067049	0	0	0	0	0	0	0.00149495
ACYPI22473	0	0	0	0	0	0	0.00352137
ACYPI088333	0	0	0	0	0	0	0
ACYPI27761	0	0	0	0	0	0	0
ACYPI43822	0	0	0	0	0	0	0
ACYPI41623	0	0	0	0	0	0	0.00353846
ACYPI063804	0	0	0	0	0	0	0
ACYPI42869	0	0	0	0	0	0	0.001
ACYPI085710	0	0	0	0	0	0	0
ACYPI52499	0	0	0	0	0	0	0
ACYPI088051	0	0	0	0	0	0	0
ACYPI080593	0	0	0	0	0	0	0.00358333
ACYPI066221	0	0	0	0	0	0	0
ACYPI26813	0	0	0	0	0	0	0.00133333
ACYPI27641	0	0	0	0	0	0	0.00475
ACYPI38469	0	0	0	0	0	0	0.00365688
ACYPI069006	0	0	0	0	0	0	0.00133333
ACYPI081494	0	0	0	0	0	0	0
ACYPI44325	0	0	0	0	0	0	0
ACYPI22399	0	0	0	0	0	0	0.00454475
ACYPI21316	0	0	0	0	0	0	0.00277619
ACYPI080295	0	0	0	0	0	0	0
ACYPI52589	0	0	0	0	0	0	0.00126667
ACYPI51790	0	0	0	0	0	0	0.00133333
ACYPI55404	0	0	0	0	0	0	0
ACYPI56880	0	0	0	0	0	0	0.00116667
ACYPI38109	0	0	0	0	0	0	0
ACYPI36210	0	0	0	0	0	0	0.00742804
ACYPI064537	0	0	0	0	0	0	0.001
ACYPI081479	0	0	0	0	0	0	0
ACYPI41915	0	0	0	0	0	0	0.00974953
ACYPI001086	0	0	0	0	0	0	0
ACYPI061113	0	0	0	0	0	0	0
ACYPI086202	0	0	0	0	0	0	0.00107937
ACYPI000522	0	0	0	0	0	0	0.00419048
ACYPI067275	0	0	0	0	0	0	0.00101667
ACYPI062958	0	0	0	0	0	0	0.00382906
ACYPI007253	0	0	0	0	0	0	0.000422222
ACYPI31244	0	0	0	0	0	0	0
ACYPI081826	0	0	0	0	0	0	0
ACYPI066298	0	0	0	0	0	0	0.00306667
ACYPI085089	0	0	0	0	0	0	0
ACYPI072582	0	0	0	0	0	0	0
ACYPI063559	0	0	0	0	0	0	0
ACYPI062874	0	0	0	0	0	0	0.00133333
ACYPI20992	0	0	0	0	0	0	0
ACYPI38736	0	0	0	0	0	0	0.00193007
ACYPI008987	0	0	0	0	0	0	0
ACYPI085640	0	0	0	0	0	0	0.00144848
ACYPI070771	0	0	0	0	0	0	0.002
ACYPI54126	0	0	0	0	0	0	0.00149495
ACYPI087258	0	0	0	0	0	0	0.00749762
ACYPI30333	0	0	0	0	0	0	0.0011
ACYPI31471	0	0	0	0	0	0	0
ACYPI50977	0	0	0	0	0	0	0.00502564
ACYPI088413	0	0	0	0	0	0	0.0006
ACYPI066591	0	0	0	0	0	0	0.00177778
ACYPI069581	0	0	0	0	0	0	0.00361111
ACYPI064093	0	0	0	0	0	0	0
ACYPI37940	0	0	0	0	0	0	0
ACYPI087944	0	0	0	0	0	0	0.00438462
ACYPI086733	0	0	0	0	0	0	0
ENSRNA022732799	0	0	0	0	0	0	0
ACYPI068528	0	0	0	0	0	0	0
ACYPI088933	0	0	0	0	0	0	0.00483333
ACYPI063745	0	0	0	0	0	0	0.00303077
ACYPI084039	0	0	0	0	0	0	0
ACYPI071497	0	0	0	0	0	0	0.00673333
ACYPI083647	0	0	0	0	0	0	0
ACYPI072619	0	0	0	0	0	0	0
ACYPI21911	0	0	0	0	0	0	0.00159441
ACYPI37731	0	0	0	0	0	0	0
ACYPI068887	0	0	0	0	0	0	0
ACYPI083671	0	0	0	0	0	0	0.00194444
ACYPI089476	0	0	0	0	0	0	0
ACYPI003396	0	0	0	0	0	0	0.0034
ACYPI30044	0	0	0	0	0	0	0
ACYPI084797	0	0	0	0	0	0	0.0014
ACYPI26916	0	0	0	0	0	0	0.0020979
ACYPI084032	0	0	0	0	0	0	0
ACYPI005304	0	0	0	0	0	0	0.00652009
ACYPI006085	0	0	0	0	0	0	0.0114499
ACYPI21082	0	0	0	0	0	0	0
ACYPI47970	0	0	0	0	0	0	0.000809524
ENSRNA022732214	0	0	0	0	0	0	0
ACYPI47173	0	0	0	0	0	0	0
ACYPI005957	0	0	0	0	0	0	0
ACYPI088152	0	0	0	0	0	0	0
ACYPI49625	0	0	0	0	0	0	0
ACYPI065620	0	0	0	0	0	0	0
ACYPI083738	0	0	0	0	0	0	0.00261538
ACYPI34845	0	0	0	0	0	0	0
ACYPI37891	0	0	0	0	0	0	0
ACYPI22989	0	0	0	0	0	0	0
ACYPI28014	0	0	0	0	0	0	0.003
ACYPI003081	0	0	0	0	0	0	0
ACYPI31559	0	0	0	0	0	0	0
ACYPI080640	0	0	0	0	0	0	0
ACYPI31596	0	0	0	0	0	0	0.000923077
ENSRNA022733400	0	0	0	0	0	0	0
ACYPI51972	0	0	0	0	0	0	0.002
ENSRNA022718764	0	0	0	0	0	0	0
ACYPI084274	0	0	0	0	0	0	0
ENSRNA022732671	0	0	0	0	0	0	0.00380513
ACYPI27024	0	0	0	0	0	0	0
ACYPI55843	0	0	0	0	0	0	0.0006
ACYPI31402	0	0	0	0	0	0	0
ACYPI21603	0	0	0	0	0	0	0.00147692
ACYPI084324	0	0	0	0	0	0	0.00225
ACYPI008648	0	0	0	0	0	0	0.001
ACYPI54594	0	0	0	0	0	0	0.0061619
ACYPI072349	0	0	0	0	0	0	0.00369231
ACYPI21642	0	0	0	0	0	0	0.00275
ACYPI081934	0	0	0	0	0	0	0
ACYPI52861	0	0	0	0	0	0	0
ENSRNA022721124	0	0	0	0	0	0	0.00291667
ACYPI081101	0	0	0	0	0	0	0
ACYPI084891	0	0	0	0	0	0	0.00491198
ACYPI080077	0	0	0	0	0	0	0
ACYPI001309	0.0005	0	0	-0.001	0	0	0.014724
ACYPI53921	0	0	0	0	0	0	0
ACYPI080259	0	0	0	0	0	0	0.00302168
ACYPI35495	0	0	0	0	0	0	0.00309231
ACYPI088655	0	0	0	0	0	0	0.0121211
ACYPI25464	0	0	0	0	0	0	0.0056044
ACYPI51325	0	0	0	0	0	0	0.00133333
ACYPI085013	0	0	0	0	0	0	0.00424286
ACYPI43261	0	0	0	0	0	0	0.0015
ACYPI31914	0	0	0	0	0	0	0
ACYPI35712	0	0	0	0	0	0	0
ACYPI33063	0	0	0	0	0	0	0.0015
ACYPI28444	0	0	0	0	0	0	0.00637735
ACYPI082605	0	0	0	0	0	0	0.00131469
ACYPI26872	0	0	0	0	0	0	0
ACYPI006165	0	0	0	0	0	0	0
ACYPI068327	0	0	0	0	0	0	0
ACYPI068386	0	0	0	0	0	0	0
ACYPI37230	0	0	0	0	0	0	0.002
ACYPI070681	0	0	0	0	0	0	0.00627747
ACYPI085717	0	0	0	0	0	0	0.00530525
ACYPI36518	0	0	0	0	0	0	0
ACYPI42500	0	0	0	0	0	0	0.00125714
ACYPI083802	0	0	0	0	0	0	0
ACYPI071802	0	0	0	0	0	0	0
ACYPI55213	0	0	0	0	0	0	0
ACYPI086164	0	0	0	0	0	0	0
ACYPI56770	0	0	0	0	0	0	0
ACYPI080309	0	0	0	0	0	0	0.0008
ACYPI089016	0	0	0	0	0	0	0.00205
ACYPI003676	0	0	0	0	0	0	0.00275873
ACYPI081368	0	0	0	0	0	0	0
ACYPI53537	0	0	0	0	0	0	0
ACYPI28193	0	0	0	0	0	0	0.00373333
ACYPI39668	0	0	0	0	0	0	0.0006
ACYPI085933	0	0	0	0	0	0	0
ACYPI53174	0	0	0	0	0	0	0
ACYPI087993	0	0	0	0	0	0	0.00119231
ACYPI085514	0	0	0	0	0	0	0.00342857
ACYPI088394	0	0	0	0	0	0	0.00683333
ACYPI43781	0	0	0	0	0	0	0.00106667
ACYPI003074	0	0	0	0	0	0	0.0100235
ACYPI083474	0	0	0	0	0	0	0
ACYPI068271	0	0	0	0	0	0	0.00995214
ACYPI066175	0	0	0	0	0	0	0
ACYPI061505	0	0	0	0	0	0	0.000214286
ACYPI061826	0	0	0	0	0	0	0.00516667
ACYPI080723	0	0	0	0	0	0	0.00876415
ACYPI069139	0	0	0	0	0	0	0
ACYPI32043	0	0	0	0	0	0	0
ACYPI088981	0	0	0	0	0	0	0
ACYPI066133	0	0	0	0	0	0	0
ACYPI44828	0	0	0	0	0	0	0
ACYPI45617	0	0	0	0	0	0	0.002
ACYPI081245	0	0	0	0	0	0	0
ACYPI087138	0	0	0	0	0	0	0.00438095
ACYPI46548	0	0	0	0	0	0	0.0007
ACYPI066313	0	0	0	0	0	0	0
ACYPI48529	0	0	0	0	0	0	0.00150714
ACYPI54157	0	0	0	0	0	0	0
ACYPI32456	0	0	0	0	0	0	0.0036
ACYPI088928	0	0	0	0	0	0	0.00313889
ACYPI081324	0	0	0	0	0	0	0.00505556
ACYPI36640	0	0	0	0	0	0	0.00616068
ACYPI53950	0	0	0	0	0	0	0.001
ACYPI002669	0	0	0	0	0	0	0.00231667
ACYPI082092	0	0	0	0	0	0	0
ACYPI27965	0	0	0	0	0	0	0
ACYPI37150	0	0	0	0	0	0	0.00181818
ACYPI47057	0	0	0	0	0	0	0.0016
ACYPI23344	0	0	0	0	0	0	0.00885885
ACYPI30499	0	0	0	0	0	0	0
ACYPI087765	0	0	0	0	0	0	0.0035
ACYPI49530	0	0	0	0	0	0	0
ACYPI27901	0	0	0	0	0	0	0.00327778
ACYPI54372	0	0	0	0	0	0	0.00695971
ACYPI55688	0	0	0	0	0	0	0.001
ACYPI40950	0	0	0	0	0	0	0.001
ACYPI085154	0	0	0	0	0	0	0.00973134
[truncated: 1,120 more rows]
